# Supplementary material for: Protocol for high-quality RNA sequencing, cell surface protein analysis, and genotyping in single cells using TARGET-seq+
Source: STAR Protoc. 2025 May 21;6(2):103832. doi: 10.1016/j.xpro.2025.103832 (PMC12149610; doi:10.1016/j.xpro.2025.103832)
Supplement: Table S1. Previously validated pre-amplification and corresponding nested genotyping primer pairs, related to Preparation 2–4 [file mmc1.xlsx]

## Sheet: Sheet1
Table S1, related to Preparation 2, Preparation 3, Preparation 4, Part 3, and Part 6. Pre-amplification and corresponding nested genotyping primer pairs validated for TARGET-seq+.
Gene	Exon	Target	Forward pre-amplification primer sequence 5'->3'	Reverse pre-amplification primer sequence 5'->3'	Forward nested primer sequence 5'->3'*	Reverse nested primer sequence 5'->3'**	Publication
DNMT3A	8-10	cDNA	GGGACAAGAATGCCACCAAAG	CTCCTTGACCTTGGGCTTCTC	ACACTGACGACATGGTTCTACATGGGTCATGTGGTTCGGAGA	TACGGTAGCAGAGACTTGGTCTTGTCACTCTCATCGCTGTCG	Jakobsen et al., 2024 (10.1016/j.stem.2024.05.010)
DNMT3A	9	gDNA	TCTGAGTAGTGAGGGTGGCA	TGGACTCCTCTTTGCATCGG	ACACTGACGACATGGTTCTACACTTCCAGGCCTCCTAGTGCT	TACGGTAGCAGAGACTTGGTCTCAAGTGTAAGCCTCGGCAAA	Jakobsen et al., 2024 (10.1016/j.stem.2024.05.010)
DNMT3A	18-20	cDNA	GTGGACCGCTACATTGCCTC	TGGTCCTCACTTTGCTGAACT	ACACTGACGACATGGTTCTACAAGATCATGTACGTCGGGGAC	TACGGTAGCAGAGACTTGGTCTGCATCAATCATCACAGGGTTGG	Jakobsen et al., 2024 (10.1016/j.stem.2024.05.010)
DNMT3A	18-19	gDNA	GGTTCTTTCCGAGGTAGGCC	CTGGGTCTCCTCTCTTTCGTG	ACACTGACGACATGGTTCTACACCATTAGTGAGCTGGCCAAAC	TACGGTAGCAGAGACTTGGTCTACGTTGCCTTTATCCTCCCA	Jakobsen et al., 2024 (10.1016/j.stem.2024.05.010)
DNMT3A	14-16	cDNA	TGGGAGCCTCAATGTTACCC	TGTAGCGGTCCACCTGAATG	ACACTGACGACATGGTTCTACACGGAAACAACAACTGCTGCA	TACGGTAGCAGAGACTTGGTCTCTTCCTCTTCTCAGCTGGGAC	Jakobsen et al., 2024 (10.1016/j.stem.2024.05.010)
DNMT3A	15-16	gDNA	GTTTTGCCAGAGTTGCCCAC	TCTGCTCACTGGGTCTCCTT	ACACTGACGACATGGTTCTACAACAACAGGTCAGATGCAGGC	TACGGTAGCAGAGACTTGGTCTCTCCTTCCAGGTGCTTTTGC	Jakobsen et al., 2024 (10.1016/j.stem.2024.05.010)
DNMT3A	14-16	cDNA	TGGGAGCCTCAATGTTACCC	TGTAGCGGTCCACCTGAATG	ACACTGACGACATGGTTCTACACGGAAACAACAACTGCTGCA	TACGGTAGCAGAGACTTGGTCTCTTCCTCTTCTCAGCTGGGAC	Jakobsen et al., 2024 (10.1016/j.stem.2024.05.010)
DNMT3A	18-20	cDNA	GTGGACCGCTACATTGCCTC	TGGTCCTCACTTTGCTGAACT	ACACTGACGACATGGTTCTACACGTTAGTGACAAGAGGGACATCT	TACGGTAGCAGAGACTTGGTCTGCTATCCTGCCATGCTCCAG	Jakobsen et al., 2024 (10.1016/j.stem.2024.05.010)
DNMT3A	15-16	gDNA	GTTTTGCCAGAGTTGCCCAC	TCTGCTCACTGGGTCTCCTT	ACACTGACGACATGGTTCTACAACAACAGGTCAGATGCAGGC	TACGGTAGCAGAGACTTGGTCTAGACCCCTGGAACTGCTACA	Jakobsen et al., 2024 (10.1016/j.stem.2024.05.010)
DNMT3A	20	gDNA	GCTCGGGACACATCACCAAT	CTTGGCTCATCTTCAAACCGTC	ACACTGACGACATGGTTCTACAAGCACAGGACTCTTCTTTGGT	TACGGTAGCAGAGACTTGGTCTTGGCTCATCTTCAAACCGTCT	Jakobsen et al., 2024 (10.1016/j.stem.2024.05.010)
DNMT3A	23	cDNA	ATGATGTCCAACCCTTTTCGC	GGGCAAAGACCAGCATTTTCC	ACACTGACGACATGGTTCTACAGAGGACATCTTATGGTGCACTG	TACGGTAGCAGAGACTTGGTCTTACCTCAGTTTGCCCCCATG	Jakobsen et al., 2024 (10.1016/j.stem.2024.05.010)
SF3B1	15	cDNA	TGTGCCATCTTGCCACATCT	CTGTGTTGGCGGATACCCTT	ACACTGACGACATGGTTCTACATGCCATCTTGCCACATCTTAGA	TACGGTAGCAGAGACTTGGTCTGTTGGCGGATACCCTTCCATA	Jakobsen et al., 2024 (10.1016/j.stem.2024.05.010)
DNMT3A	23	gDNA	ATGATGTCCAACCCTTTTCGC	TGTGTGGTTAGACGGCTTCC	ACACTGACGACATGGTTCTACATGCCCTCTCTGCCTTTTCTC	TACGGTAGCAGAGACTTGGTCTGTGTCGCTACCTCAGTTTGC	Jakobsen et al., 2024 (10.1016/j.stem.2024.05.010)
BCORL1	3	gDNA	GAACCTGCCTAAGATGCCTGA	GGGTCACAGGAGGTTGCTAT	ACACTGACGACATGGTTCTACAAAGGTGGATGGTGATGTGGTC	TACGGTAGCAGAGACTTGGTCTCGAAGTAGACCAGCGGCATC	Jakobsen et al., 2024 (10.1016/j.stem.2024.05.010)
SF3B1	15	gDNA	ACAGGCTATGGTTCATGTTTTGC	CTGTGTTGGCGGATACCCTT	ACACTGACGACATGGTTCTACATTCTGCAGTTTGGCTGAATAGTTG	TACGGTAGCAGAGACTTGGTCTGTTGGCGGATACCCTTCCATA	Jakobsen et al., 2024 (10.1016/j.stem.2024.05.010)
TET2	3	gDNA	ACCAGGTGCACTTCTCCAAAA	GCAGCTTGTTGACCAGACAT	ACACTGACGACATGGTTCTACAAGCACTTGAATCAACAGGCT	TACGGTAGCAGAGACTTGGTCTTGCTGATCATTGTTGCTTTGGG	Jakobsen et al., 2024 (10.1016/j.stem.2024.05.010)
TET2	5	gDNA	CCAGTTTGCTTGGCGTAGAC	GGCACTAGAATGGACCTCTTC	ACACTGACGACATGGTTCTACATGTGTGTGTGTTTCTGTGGGT	TACGGTAGCAGAGACTTGGTCTGGCACTAGAATGGACCTCTTC	Jakobsen et al., 2024 (10.1016/j.stem.2024.05.010)
TET2	3	gDNA	GCAGGAGGGGAAAAGTGCTAAT	TTGGGGTAGTGGTGGTGTTC	ACACTGACGACATGGTTCTACAACTTAAAAACAAGGCAGTGCTAA	TACGGTAGCAGAGACTTGGTCTAAATACCGTTCAGAGCTGCCA	Jakobsen et al., 2024 (10.1016/j.stem.2024.05.010)
TET2	6	cDNA	AGGCAAAAGTTCTCAGGGATGT	GGTCATCCCCAAGCAGCTTA	ACACTGACGACATGGTTCTACAGCAAAAGTTCTCAGGGATGTCC	TACGGTAGCAGAGACTTGGTCTCAACCAAAAGAGAAGGAGGCAC	Jakobsen et al., 2024 (10.1016/j.stem.2024.05.010)
ATM	43	cDNA	ATCCCCTCATCAACACGCC	AAGGCTGCGCTTACACATCT	ACACTGACGACATGGTTCTACACGCCAGGCAGGAATCATTCA	TACGGTAGCAGAGACTTGGTCTGCTGCGCTTACACATCTCTTC	Jakobsen et al., 2024 (10.1016/j.stem.2024.05.010)
ATM	43	gDNA	ACAAAATAACTCCTGTTTAGGCCT	TCAAGCCTAGGTGCATTAACTG	ACACTGACGACATGGTTCTACAAACTCCTGTTTAGGCCTTGC	TACGGTAGCAGAGACTTGGTCTGTTGTTTAGAATGAGGAGAGAGGC	Jakobsen et al., 2024 (10.1016/j.stem.2024.05.010)
TET2	6	gDNA	TACCCAGATCAAAGACTCATGC	AAGTGCACGCTGAACTCTCTTC	ACACTGACGACATGGTTCTACAGGTGTTTGGGATGGAATGGTG	TACGGTAGCAGAGACTTGGTCTTCCTATCAGTGGCCGCAAAG	Jakobsen et al., 2024 (10.1016/j.stem.2024.05.010)
TET2	3	gDNA	CCAAGGTACAGTGGACCAACA	GCAGCTTGTTGACCAGACAT	ACACTGACGACATGGTTCTACAAGCACTTGAATCAACAGGCT	TACGGTAGCAGAGACTTGGTCTTGCTGATCATTGTTGCTTTGGG	Jakobsen et al., 2024 (10.1016/j.stem.2024.05.010)
DNMT3A	17-20	cDNA	GGTGCTGTCTCTCTTTGATGGA	TGGTCCTCACTTTGCTGAACT	ACACTGACGACATGGTTCTACAGTGCTGTCTCTCTTTGATGGAATC	TACGGTAGCAGAGACTTGGTCTGCATCAATCATCACAGGGTTGG	Jakobsen et al., 2024 (10.1016/j.stem.2024.05.010)
TET2	6	cDNA	AGGCAAAAGTTCTCAGGGATGT	GGTCATCCCCAAGCAGCTTA	ACACTGACGACATGGTTCTACAGCAAAAGTTCTCAGGGATGTCC	TACGGTAGCAGAGACTTGGTCTCAACCAAAAGAGAAGGAGGCAC	Jakobsen et al., 2024 (10.1016/j.stem.2024.05.010)
DNMT3A	17	gDNA	ATTTGCCCTTTACCCTCTCAAGA	AGATGGCTCCAAGTAACGGTG	ACACTGACGACATGGTTCTACACTCCAAGTAACGGTGCTGTC	TACGGTAGCAGAGACTTGGTCTGGGCAAAGGGTGAAGAGAAAG	Jakobsen et al., 2024 (10.1016/j.stem.2024.05.010)
TET2	6	gDNA	TACCCAGATCAAAGACTCATGC	AAGTGCACGCTGAACTCTCTTC	ACACTGACGACATGGTTCTACAGGTGTTTGGGATGGAATGGTG	TACGGTAGCAGAGACTTGGTCTTCCTATCAGTGGCCGCAAAG	Jakobsen et al., 2024 (10.1016/j.stem.2024.05.010)
SRSF2	1	gDNA	CAAGGTGGACAACCTGACCTAC	CAAGCACAGCGGGGTTAATTC	ACACTGACGACATGGTTCTACACGCGGACCTTTGTGAGGTCG	TACGGTAGCAGAGACTTGGTCTCTGAGGACGCTATGGATGCC	Turkalj et al., 2024 (https://doi.org/10.1101/2024.12.30.630700)
ASXL2	11	gDNA	TGCTTCTGCATTAAGAACTACCAC	TCAGGGGTTCTCCTAGGCATT	ACACTGACGACATGGTTCTACACCAAAAACATAGGGTTCAGACGA	TACGGTAGCAGAGACTTGGTCTCTTCCCTCACCCAAGAAGAGG	Turkalj et al., 2024 (https://doi.org/10.1101/2024.12.30.630700)
IDH1	4	gDNA	TGTTGAGATGGACGCCTATTTGT	GTTTAGGGTGTGCCAGTGCT	ACACTGACGACATGGTTCTACACCAACATGACTTACTTGATCCCCA	TACGGTAGCAGAGACTTGGTCTTGGTGTACTCAGAGCCTTCG	Turkalj et al., 2024 (https://doi.org/10.1101/2024.12.30.630700)
JAK2	14	gDNA	ccaaagcacattgtatcctcatct	cactgacacctagctgtgatcct	ACACTGACGACATGGTTCTACATTATGGACAACAGTCAAACAACAA	TACGGTAGCAGAGACTTGGTCTAAAGGCATTAGAAAGCCTGTAGT	Turkalj et al., 2024 (https://doi.org/10.1101/2024.12.30.630700)
CBL	6	gDNA	CTTGCCTTCCACCGTAATACCA	CCAGGACCTGAAGGTCAAATCAA	ACACTGACGACATGGTTCTACATTCCACCGTAATACCAGCATAA	TACGGTAGCAGAGACTTGGTCTGTTCCCAGACTCTAACAGATGGT	Turkalj et al., 2024 (https://doi.org/10.1101/2024.12.30.630700)
ASXL1	12	gDNA	TACAAGGATGGGGAGGCTAAGA	TCTCATGACCCTCAAAGAAAACCT	ACACTGACGACATGGTTCTACAAGTTGAGTCTGTGGCTTCTCG	TACGGTAGCAGAGACTTGGTCTTCTCATGACCCTCAAAGAAAACCT	Turkalj et al., 2024 (https://doi.org/10.1101/2024.12.30.630700)
STAG2	30	gDNA	GCCTATGCTCGCACAACTAT	AACCAACTCTGGAGTGCTAGG	ACACTGACGACATGGTTCTACAGCCTATGCTCGCACAACTAT	TACGGTAGCAGAGACTTGGTCTATCATCACCACCAGCTAGCAAA	Turkalj et al., 2024 (https://doi.org/10.1101/2024.12.30.630700)
FLT3	20	gDNA	CTCTGAGATTCCCTCTGAAGGC	ACGACACAACACAAAATAGCCG	ACACTGACGACATGGTTCTACAACCTCCTACTGAAGTTGAGTCT	TACGGTAGCAGAGACTTGGTCTACGACACAACACAAAATAGCCG	Turkalj et al., 2024 (https://doi.org/10.1101/2024.12.30.630700)
NRAS	2	gDNA	AATCCGGTGTTTTTGCGTTCTC	CAGTCTCGCTACTATGGCCTG	ACACTGACGACATGGTTCTACAGGCTCGCCAATTAACCCTGATT	TACGGTAGCAGAGACTTGGTCTGAGAGACAGGATCAGGTCAGCG	Turkalj et al., 2024 (https://doi.org/10.1101/2024.12.30.630700)
NPM1	11	gDNA	GTAACATTGGCCATATGGGTCTC	TTTGGACAACACATTCTTGGCA	ACACTGACGACATGGTTCTACATGTCTATGAAGTGTTGTGGTTCCT	TACGGTAGCAGAGACTTGGTCTAGGGAAAGTTCTCACTCTGCAT	Turkalj et al., 2024 (https://doi.org/10.1101/2024.12.30.630700)
FLT3	14	gDNA	AGAACTGCCTATTCCTAACTGACT	CAAATGGTGAGTACGTGCATTTT	ACACTGACGACATGGTTCTACATGCCTATTCCTAACTGACTCATCA	TACGGTAGCAGAGACTTGGTCTTGGCACATTCCATTCTTACCAAAC	Turkalj et al., 2024 (https://doi.org/10.1101/2024.12.30.630700)
DNMT3A	14	gDNA	CCAGCTAAGGAGACCACTGG	GGGTCATGTCTTCAGGGCTT	ACACTGACGACATGGTTCTACACTAAGGAGACCACTGGAGGC	TACGGTAGCAGAGACTTGGTCTGTTTCTGACCCTTCCCGCTG	Turkalj et al., 2024 (https://doi.org/10.1101/2024.12.30.630700)
RUNX1	4	gDNA	TGCATTTGTCCTTTGACTGGTG	AGACAGACCGAGTTTCTAGGG	ACACTGACGACATGGTTCTACAGGTGTTTAGGTGGTGGCCCTAG	TACGGTAGCAGAGACTTGGTCTTGTGGGTTTGTTGCCATGAAAC	Turkalj et al., 2024 (https://doi.org/10.1101/2024.12.30.630700)
ASXL1	13	gDNA	TGCTTTACAGTCCCTAGGTCAG	TCGCTGTAGATCTGACGTACAC	ACACTGACGACATGGTTCTACAGTCAGATCACCCAGTCAGTTAAAAC	TACGGTAGCAGAGACTTGGTCTCCTCACCACCATCACCACTG	Turkalj et al., 2024 (https://doi.org/10.1101/2024.12.30.630700)
BRINP3	2	gDNA	TTAGCCACCTCAACACCTTAACTG	GGTGCATGGTAAATAACAACCC	ACACTGACGACATGGTTCTACATTCGACTGGCTCCTCTCTGA	TACGGTAGCAGAGACTTGGTCTTGCTTTCCCTTTGCTTCATACCT	Turkalj et al., 2024 (https://doi.org/10.1101/2024.12.30.630700)
PTPN11	13	gDNA	TTAGCATTGTCTCTGAGTCCAC	TCCTGCGCTGTAGTGTTTCA	ACACTGACGACATGGTTCTACATGTTTCCTTCGTAGGTGTTGA	TACGGTAGCAGAGACTTGGTCTTCCTGCGCTGTAGTGTTTCA	Turkalj et al., 2024 (https://doi.org/10.1101/2024.12.30.630700)
RAD21	12	gDNA	GGACCCAGAAAAGCAATGTCC	ATAAAGCTGGTTGGAGGTTTTTGC	ACACTGACGACATGGTTCTACATGTATTGCTTTAAGCCTCAGCAG	TACGGTAGCAGAGACTTGGTCTCTGGTTGGAGGTTTTTGCTAAATCT	Turkalj et al., 2024 (https://doi.org/10.1101/2024.12.30.630700)
NPM1	11	gDNA	TGTCTATGAAGTGTTGTGGTTCC	ACCACCGCTACTACTATGTCC	ACACTGACGACATGGTTCTACATGAAGTGTTGTGGTTCCTTAACC	TACGGTAGCAGAGACTTGGTCTAGCAAAGGGTGGAGTTCCAT	Turkalj et al., 2024 (https://doi.org/10.1101/2024.12.30.630700)
SRSF2	1	gDNA	GACCGCTACACCAAGGAGTC	AGACGCCATTTCCCCAGTC	ACACTGACGACATGGTTCTACAGAGGACGCTATGGATGCCAT	TACGGTAGCAGAGACTTGGTCTTTTACCTGCGGCTCCGG	Turkalj et al., 2024 (https://doi.org/10.1101/2024.12.30.630700)
WT1	9	gDNA	TGGGGGACTGGGGAAATCTAA	TCCTTCTCTCAACTGAGTCTAAACC	ACACTGACGACATGGTTCTACAGCCGAGGCTAGACCTTCTCT	TACGGTAGCAGAGACTTGGTCTAGTCTTTTCCAATCCCTCTCATC	Turkalj et al., 2024 (https://doi.org/10.1101/2024.12.30.630700)
KRAS	5	gDNA	TTACTCTTACCAATGCAACAGACT	GCTTTCTGCCAAAATTAATGTGCT	ACACTGACGACATGGTTCTACATGCAACAGACTTTAAAGAAGTTGTG	TACGGTAGCAGAGACTTGGTCTCTGCCAAAATTAATGTGCTGAACT	Turkalj et al., 2024 (https://doi.org/10.1101/2024.12.30.630700)
RUNX1	5	gDNA	AGCCAAAATTCCGGGAGTGTT	CATGGTCCCTGAGTAtaccagc	ACACTGACGACATGGTTCTACATATCGTGTCCCCACAGGGAA	TACGGTAGCAGAGACTTGGTCTGGTCCCTGAGTAtaccagcct	Turkalj et al., 2024 (https://doi.org/10.1101/2024.12.30.630700)
BRAF	12	gDNA	AGGGGATCTCTTCCTGTATCC	AGGACTAGTTAACCTGGAGGAATTC	ACACTGACGACATGGTTCTACACCCTCTCAGGCATAAGGTAATGT	TACGGTAGCAGAGACTTGGTCTATGACTTGTCACAATGTCACCACA	Turkalj et al., 2024 (https://doi.org/10.1101/2024.12.30.630700)
TET2	10	gDNA	TGGGTGGGCAATGTCAATTTG	GTTTAGCCTGGCTTGCGTTT	ACACTGACGACATGGTTCTACACTGACGTGGATGAGTTTGGGA	TACGGTAGCAGAGACTTGGTCTAGCTGTTCTCCAGGGAGGAA	Turkalj et al., 2024 (https://doi.org/10.1101/2024.12.30.630700)
TET2	11	gDNA	TCTTACCCTGTCCACAGAACTT	ATATGGGGAGCAGTTGTCCAC	ACACTGACGACATGGTTCTACAGTCCACAGAACTTTTGCGACT	TACGGTAGCAGAGACTTGGTCTACTAACTGGATTGGGCCGTC	Turkalj et al., 2024 (https://doi.org/10.1101/2024.12.30.630700)
RUNX1	8	gDNA	CTCCGCAACCTCCTACTCAC	GGAATCTTCCTGTTTGCTTTCC	ACACTGACGACATGGTTCTACACTTCACCTACTCCCCGACG	TACGGTAGCAGAGACTTGGTCTCGCCCACCATGGAGAACTG	Turkalj et al., 2024 (https://doi.org/10.1101/2024.12.30.630700)
TP53	6	gDNA	TCTGATTCCTCACTGATTGCTCTT	TTTACTTTGCACATCTCATGGGG	ACACTGACGACATGGTTCTACATCTGATTCCTCACTGATTGCTCTT	TACGGTAGCAGAGACTTGGTCTCACTGACAACCACCCTTAACCC	Turkalj et al., 2024 (https://doi.org/10.1101/2024.12.30.630700)
NF1	44	gDNA	TTGCATGGACTGTGTTATTGGT	TGCAATTAAAAGATCCACAGAACT	ACACTGACGACATGGTTCTACAACTGTGTTATTGGTAACAGGTCA	TACGGTAGCAGAGACTTGGTCTTACCTTTGAGCTAGTTCTGTCCA	Turkalj et al., 2024 (https://doi.org/10.1101/2024.12.30.630700)
NF1	18	gDNA	ACGTTATGGTGTTTACCTGTCCA	AATACATTCTCAAAATCAGATGCCA	ACACTGACGACATGGTTCTACATTGACTCTCAGGATAGTGCAGC	TACGGTAGCAGAGACTTGGTCTAATCAGATGCCATGTGCTTTGAG	Turkalj et al., 2024 (https://doi.org/10.1101/2024.12.30.630700)
SRSF2	1	cDNA	CTTCGTGCGGATCTGGACTT	CTTCGTTCGCTTTCACGACAA	ACACTGACGACATGGTTCTACAGAGACCTGGAACGACTCCGA	TACGGTAGCAGAGACTTGGTCTCTTCGTTCGCTTTCACGACAA	Turkalj et al., 2024 (https://doi.org/10.1101/2024.12.30.630700)
ASXL2	11	cDNA	CAGCCGAACTTCTCCACATCT	ACCAGTTGGGCTTTTGCTTT	ACACTGACGACATGGTTCTACAGCATGGGGGAGATTCTGGAG	TACGGTAGCAGAGACTTGGTCTCTTGGAGCAGAAGCCAGTCA	Turkalj et al., 2024 (https://doi.org/10.1101/2024.12.30.630700)
IDH1-R132H	4	cDNA	AATCAGTGGCGGTTCTGTGG	CCGTCACTTGGTGTGTAGGT	ACACTGACGACATGGTTCTACATCCCTACGTGGAATTGGATCT	TACGGTAGCAGAGACTTGGTCTTTTGGGTTCCGTCACTTGGT	Turkalj et al., 2024 (https://doi.org/10.1101/2024.12.30.630700)
JAK2	14	cDNA	TAAATGCTGTCCCCCAAAGC	CCATGCCAACTGTTTAGCAAC	ACACTGACGACATGGTTCTACATCTGGATAAAGCACACAGAAACT	TACGGTAGCAGAGACTTGGTCTTCCAAATTTTACAAACTCCTGAACC	Turkalj et al., 2024 (https://doi.org/10.1101/2024.12.30.630700)
CBL	6	cDNA	GCTCGGCTCCAGAAATTCATTC	TGATATGGTCTTGGGGAGTTGG	ACACTGACGACATGGTTCTACAGCTCGGCTCCAGAAATTCATTC	TACGGTAGCAGAGACTTGGTCTTTCCCTGAAGCCATCAATCAGT	Turkalj et al., 2024 (https://doi.org/10.1101/2024.12.30.630700)
ASXL1	12	cDNA	TGCAAGTCAGGATACGACAGG	TCCGGGGGCATATCTGGTAA	ACACTGACGACATGGTTCTACATCTACAAGGATGGGGAGGCTAA	TACGGTAGCAGAGACTTGGTCTTCTTTTCGGGAAAGGATGCAGA	Turkalj et al., 2024 (https://doi.org/10.1101/2024.12.30.630700)
STAG2	30	cDNA	AAAACAAGAGAAGCCATTGCCA	GCTCATTGCTGCTCTCTCCTG	ACACTGACGACATGGTTCTACATCTACAAGGATGGGGAGGCTAA	TACGGTAGCAGAGACTTGGTCTTCTTTTCGGGAAAGGATGCAGA	Turkalj et al., 2024 (https://doi.org/10.1101/2024.12.30.630700)
FLT3	20	cDNA	GCTGGAAGAAGAGGAGGACTTG	GTGTAGATGCCTTCAAACAGGC	ACACTGACGACATGGTTCTACATAAAGAGCCTAATCCGCAAGGG	TACGGTAGCAGAGACTTGGTCTATCATCACCACCAGCTAGCAAA	Turkalj et al., 2024 (https://doi.org/10.1101/2024.12.30.630700)
NRAS	2	cDNA	GCGCCGACTGATTACGTAGC	GGCAAATACACAGAGGAAGCCT	ACACTGACGACATGGTTCTACATGCTTTGCATATCAAGTTGCCA	TACGGTAGCAGAGACTTGGTCTTGTAGATGCCTTCAAACAGGCT	Turkalj et al., 2024 (https://doi.org/10.1101/2024.12.30.630700)
NPM1	11	cDNA	GTGGTTCTCTTCCCAAAGTGGA	CCATGTCTGACCACCGCTA	ACACTGACGACATGGTTCTACACCGACTGATTACGTAGCGGG	TACGGTAGCAGAGACTTGGTCTGATTAGCTGGATTGTCAGTGCG	Turkalj et al., 2024 (https://doi.org/10.1101/2024.12.30.630700)
IDH1	4	cDNA	AATCAGTGGCGGTTCTGTGG	GGATTGGTGGACGTCTCCTG	ACACTGACGACATGGTTCTACATCCCTACGTGGAATTGGATCT	TACGGTAGCAGAGACTTGGTCTTTTGGGTTCCGTCACTTGGT	Turkalj et al., 2024 (https://doi.org/10.1101/2024.12.30.630700)
RUNX1	4	cDNA	AACTTCCTCTGCTCCGTGC	CTTGCGGTGGGTTTGTGAAG	ACACTGACGACATGGTTCTACAAACAAGACCCTGCCCATCG	TACGGTAGCAGAGACTTGGTCTCAGTGATGGTCAGAGTGAAGCT	Turkalj et al., 2024 (https://doi.org/10.1101/2024.12.30.630700)
ASXL1	13	cDNA	AGCCACAGCCCACTAAAGAG	TCGCTGTAGATCTGACGTACAC	ACACTGACGACATGGTTCTACACCACAGCCCACTAAAGAGGAG	TACGGTAGCAGAGACTTGGTCTCCTCACCACCATCACCACTG	Turkalj et al., 2024 (https://doi.org/10.1101/2024.12.30.630700)
PTPN11	13	cDNA	CCGGACAGGGACGTTCATTG	TCCTGCGCTGTAGTGTTTCA	ACACTGACGACATGGTTCTACACCGGACAGGGACGTTCATTG	TACGGTAGCAGAGACTTGGTCTTCTTCTTCAATCCTGCGCTGT	Turkalj et al., 2024 (https://doi.org/10.1101/2024.12.30.630700)
RUNX1	5	cDNA	TCACTGTGATGGCTGGCAAT	CTGATCGTAGGACCACGGTG	ACACTGACGACATGGTTCTACACCTCAGGTTTGTCGGTCGAA	TACGGTAGCAGAGACTTGGTCTTCGGAAAAGGACAAGCTCCC	Turkalj et al., 2024 (https://doi.org/10.1101/2024.12.30.630700)
RUNX1	8	cDNA	CCTCAGCCTCAGAGTCAGATG	GGAATCTTCCTGTTTGCTTTCC	ACACTGACGACATGGTTCTACAACCCTCTCTGCAGAACTTTCC	TACGGTAGCAGAGACTTGGTCTCGCCCACCATGGAGAACTG	Turkalj et al., 2024 (https://doi.org/10.1101/2024.12.30.630700)
TP53	6	cDNA	ATCTACAAGCAGTCACAGCACA	AGTGTGATGATGGTGAGGATGG	ACACTGACGACATGGTTCTACATCTACAAGCAGTCACAGCACAT	TACGGTAGCAGAGACTTGGTCTGTGGATGGTGGTACAGTCAGAG	Turkalj et al., 2024 (https://doi.org/10.1101/2024.12.30.630700)
*CS1 adapter: ACACTGACGACATGGTTCTACA
**CS2 adapter: TACGGTAGCAGAGACTTGGTCT
