# Supplementary material for: Protocol for high-quality RNA sequencing, cell surface protein analysis, and genotyping in single cells using TARGET-seq+
Source: STAR Protoc. 2025 May 21;6(2):103832. doi: 10.1016/j.xpro.2025.103832 (PMC12149610; doi:10.1016/j.xpro.2025.103832)
Supplement: Table S2. Oligo(dT) and custom i5 barcodes, related to Part 1 and 5 [file mmc2.xlsx]

## Sheet: Table S2
Table S2, related to Part 1 and Part 5. Barcoded oligo-dT-ISPCR primers and i5 indexes (from Jakobsen et al., 2024).

## Sheet: Barcoded oligo-dT-ISPCR
OligodT barcode name	Sequence	Barcode sequence
HT001	aagcagtggtatcaacgcagagttgctCATATTCCTGGTGGvtttttttttttttttttttttttttttttt	CATATTCCTGGTGG
HT002	aagcagtggtatcaacgcagagttgctACAACAAGGTTCGGvtttttttttttttttttttttttttttttt	ACAACAAGGTTCGG
HT003	aagcagtggtatcaacgcagagttgctTCGGTGAGGATTGGvtttttttttttttttttttttttttttttt	TCGGTGAGGATTGG
HT004	aagcagtggtatcaacgcagagttgctGACAACATCAGCGGvtttttttttttttttttttttttttttttt	GACAACATCAGCGG
HT005	aagcagtggtatcaacgcagagttgctATATTGCAACCTGGvtttttttttttttttttttttttttttttt	ATATTGCAACCTGG
HT006	aagcagtggtatcaacgcagagttgctTTGGAACCTTGCCGvtttttttttttttttttttttttttttttt	TTGGAACCTTGCCG
HT007	aagcagtggtatcaacgcagagttgctGTTATAGCTTGTCGvtttttttttttttttttttttttttttttt	GTTATAGCTTGTCG
HT008	aagcagtggtatcaacgcagagttgctGAGGTATGGTCTTGvtttttttttttttttttttttttttttttt	GAGGTATGGTCTTG
HT009	aagcagtggtatcaacgcagagttgctAGCTCATAAGTGAGvtttttttttttttttttttttttttttttt	AGCTCATAAGTGAG
HT010	aagcagtggtatcaacgcagagttgctGAGAAGTAATCCAGvtttttttttttttttttttttttttttttt	GAGAAGTAATCCAG
HT011	aagcagtggtatcaacgcagagttgctGGAATTCGCTTCGGvtttttttttttttttttttttttttttttt	GGAATTCGCTTCGG
HT012	aagcagtggtatcaacgcagagttgctTGATTCCTAGGCGGvtttttttttttttttttttttttttttttt	TGATTCCTAGGCGG
HT013	aagcagtggtatcaacgcagagttgctCCTTCTCCATCCTGvtttttttttttttttttttttttttttttt	CCTTCTCCATCCTG
HT014	aagcagtggtatcaacgcagagttgctCGCGAATTGATTAGvtttttttttttttttttttttttttttttt	CGCGAATTGATTAG
HT015	aagcagtggtatcaacgcagagttgctTTAGGCGTTGGTGGvtttttttttttttttttttttttttttttt	TTAGGCGTTGGTGG
HT016	aagcagtggtatcaacgcagagttgctACAAGTCTCACGTGvtttttttttttttttttttttttttttttt	ACAAGTCTCACGTG
HT017	aagcagtggtatcaacgcagagttgctAGACGGAGTTGTGGvtttttttttttttttttttttttttttttt	AGACGGAGTTGTGG
HT018	aagcagtggtatcaacgcagagttgctACATGAGTGTTCTGvtttttttttttttttttttttttttttttt	ACATGAGTGTTCTG
HT019	aagcagtggtatcaacgcagagttgctAATCCTTCGTGTGGvtttttttttttttttttttttttttttttt	AATCCTTCGTGTGG
HT020	aagcagtggtatcaacgcagagttgctCTCTCCAAGACTGGvtttttttttttttttttttttttttttttt	CTCTCCAAGACTGG
HT021	aagcagtggtatcaacgcagagttgctCCAAGCGAACCTTGvtttttttttttttttttttttttttttttt	CCAAGCGAACCTTG
HT022	aagcagtggtatcaacgcagagttgctTACTACGGTTACGGvtttttttttttttttttttttttttttttt	TACTACGGTTACGG
HT023	aagcagtggtatcaacgcagagttgctCACGTGCATACTGGvtttttttttttttttttttttttttttttt	CACGTGCATACTGG
HT024	aagcagtggtatcaacgcagagttgctTATAGGCAACGCGGvtttttttttttttttttttttttttttttt	TATAGGCAACGCGG
HT025	aagcagtggtatcaacgcagagttgctATATGAAGGCTTGGvtttttttttttttttttttttttttttttt	ATATGAAGGCTTGG
HT026	aagcagtggtatcaacgcagagttgctCCTTAGATCCTCCGvtttttttttttttttttttttttttttttt	CCTTAGATCCTCCG
HT027	aagcagtggtatcaacgcagagttgctTACATAAGCCTTCGvtttttttttttttttttttttttttttttt	TACATAAGCCTTCG
HT028	aagcagtggtatcaacgcagagttgctGCCAGGAAGTCTTGvtttttttttttttttttttttttttttttt	GCCAGGAAGTCTTG
HT029	aagcagtggtatcaacgcagagttgctAGCAAGACTAGCGGvtttttttttttttttttttttttttttttt	AGCAAGACTAGCGG
HT030	aagcagtggtatcaacgcagagttgctAGCCTTGGATCTGGvtttttttttttttttttttttttttttttt	AGCCTTGGATCTGG
HT031	aagcagtggtatcaacgcagagttgctTGAGATCCACCTCGvtttttttttttttttttttttttttttttt	TGAGATCCACCTCG
HT032	aagcagtggtatcaacgcagagttgctGTCCAGTAGTATGGvtttttttttttttttttttttttttttttt	GTCCAGTAGTATGG
HT033	aagcagtggtatcaacgcagagttgctTTATACTCCTTGCGvtttttttttttttttttttttttttttttt	TTATACTCCTTGCG
HT034	aagcagtggtatcaacgcagagttgctTCCTTGGTACGTGGvtttttttttttttttttttttttttttttt	TCCTTGGTACGTGG
HT035	aagcagtggtatcaacgcagagttgctAGGCAATCAGGTGGvtttttttttttttttttttttttttttttt	AGGCAATCAGGTGG
HT036	aagcagtggtatcaacgcagagttgctTCTAAGCGGTCTTGvtttttttttttttttttttttttttttttt	TCTAAGCGGTCTTG
HT037	aagcagtggtatcaacgcagagttgctGAGGCTTAACTTGGvtttttttttttttttttttttttttttttt	GAGGCTTAACTTGG
HT038	aagcagtggtatcaacgcagagttgctTGACAGGACTTCGGvtttttttttttttttttttttttttttttt	TGACAGGACTTCGG
HT039	aagcagtggtatcaacgcagagttgctGGAGCACTAGCTTGvtttttttttttttttttttttttttttttt	GGAGCACTAGCTTG
HT040	aagcagtggtatcaacgcagagttgctATGTTATCTCGTGGvtttttttttttttttttttttttttttttt	ATGTTATCTCGTGG
HT041	aagcagtggtatcaacgcagagttgctAGCTAATGTTGTCGvtttttttttttttttttttttttttttttt	AGCTAATGTTGTCG
HT042	aagcagtggtatcaacgcagagttgctGGAACGATATTCAGvtttttttttttttttttttttttttttttt	GGAACGATATTCAG
HT043	aagcagtggtatcaacgcagagttgctTATGGTGGACCTGGvtttttttttttttttttttttttttttttt	TATGGTGGACCTGG
HT044	aagcagtggtatcaacgcagagttgctGCATGTATTACCGGvtttttttttttttttttttttttttttttt	GCATGTATTACCGG
HT045	aagcagtggtatcaacgcagagttgctACACGCTACTTCGGvtttttttttttttttttttttttttttttt	ACACGCTACTTCGG
HT046	aagcagtggtatcaacgcagagttgctTTGTCAAGTGGCGGvtttttttttttttttttttttttttttttt	TTGTCAAGTGGCGG
HT047	aagcagtggtatcaacgcagagttgctAGGTATGTATACGGvtttttttttttttttttttttttttttttt	AGGTATGTATACGG
HT048	aagcagtggtatcaacgcagagttgctGCAAGTACACATAGvtttttttttttttttttttttttttttttt	GCAAGTACACATAG
HT049	aagcagtggtatcaacgcagagttgctTTGCGAGTCTCCTGvtttttttttttttttttttttttttttttt	TTGCGAGTCTCCTG
HT050	aagcagtggtatcaacgcagagttgctCAATCCACACTCCGvtttttttttttttttttttttttttttttt	CAATCCACACTCCG
HT051	aagcagtggtatcaacgcagagttgctACACTTCGCCTTGGvtttttttttttttttttttttttttttttt	ACACTTCGCCTTGG
HT052	aagcagtggtatcaacgcagagttgctGTATATAACTCCGGvtttttttttttttttttttttttttttttt	GTATATAACTCCGG
HT053	aagcagtggtatcaacgcagagttgctCGTCATTCTTGCGGvtttttttttttttttttttttttttttttt	CGTCATTCTTGCGG
HT054	aagcagtggtatcaacgcagagttgctACAGAATCGTCCGGvtttttttttttttttttttttttttttttt	ACAGAATCGTCCGG
HT055	aagcagtggtatcaacgcagagttgctTTACTGGCTAGCGGvtttttttttttttttttttttttttttttt	TTACTGGCTAGCGG
HT056	aagcagtggtatcaacgcagagttgctGTAATGCCGTGTAGvtttttttttttttttttttttttttttttt	GTAATGCCGTGTAG
HT057	aagcagtggtatcaacgcagagttgctCGCGATAACGATCGvtttttttttttttttttttttttttttttt	CGCGATAACGATCG
HT058	aagcagtggtatcaacgcagagttgctTCTCTGGTAGCTAGvtttttttttttttttttttttttttttttt	TCTCTGGTAGCTAG
HT059	aagcagtggtatcaacgcagagttgctATTGGTTATGACGGvtttttttttttttttttttttttttttttt	ATTGGTTATGACGG
HT060	aagcagtggtatcaacgcagagttgctCAACCATTGCTTGGvtttttttttttttttttttttttttttttt	CAACCATTGCTTGG
HT061	aagcagtggtatcaacgcagagttgctGCTAATTCCACTCGvtttttttttttttttttttttttttttttt	GCTAATTCCACTCG
HT062	aagcagtggtatcaacgcagagttgctACTAGTCCTTGGCGvtttttttttttttttttttttttttttttt	ACTAGTCCTTGGCG
HT063	aagcagtggtatcaacgcagagttgctGACAATCTTCTTGGvtttttttttttttttttttttttttttttt	GACAATCTTCTTGG
HT064	aagcagtggtatcaacgcagagttgctAGGTCACTGCCTTGvtttttttttttttttttttttttttttttt	AGGTCACTGCCTTG
HT065	aagcagtggtatcaacgcagagttgctTTCTGCGCCATTCGvtttttttttttttttttttttttttttttt	TTCTGCGCCATTCG
HT066	aagcagtggtatcaacgcagagttgctCCTCGAGAATGTGGvtttttttttttttttttttttttttttttt	CCTCGAGAATGTGG
HT067	aagcagtggtatcaacgcagagttgctGAGTTCTTGTGCGGvtttttttttttttttttttttttttttttt	GAGTTCTTGTGCGG
HT068	aagcagtggtatcaacgcagagttgctACCATGTCGTTCCGvtttttttttttttttttttttttttttttt	ACCATGTCGTTCCG
HT069	aagcagtggtatcaacgcagagttgctTATAATTGCCGCGGvtttttttttttttttttttttttttttttt	TATAATTGCCGCGG
HT070	aagcagtggtatcaacgcagagttgctTAGAAGATTGTCGGvtttttttttttttttttttttttttttttt	TAGAAGATTGTCGG
HT071	aagcagtggtatcaacgcagagttgctGATGTGGACTTCCGvtttttttttttttttttttttttttttttt	GATGTGGACTTCCG
HT072	aagcagtggtatcaacgcagagttgctAACCTGGAACGCTGvtttttttttttttttttttttttttttttt	AACCTGGAACGCTG
HT073	aagcagtggtatcaacgcagagttgctCTGAACGTGGCTTGvtttttttttttttttttttttttttttttt	CTGAACGTGGCTTG
HT074	aagcagtggtatcaacgcagagttgctGAGGATATACTGAGvtttttttttttttttttttttttttttttt	GAGGATATACTGAG
HT075	aagcagtggtatcaacgcagagttgctGTTCAACTATACGGvtttttttttttttttttttttttttttttt	GTTCAACTATACGG
HT076	aagcagtggtatcaacgcagagttgctCAGCATTGTACGTGvtttttttttttttttttttttttttttttt	CAGCATTGTACGTG
HT077	aagcagtggtatcaacgcagagttgctCCAACTTCGGTCTGvtttttttttttttttttttttttttttttt	CCAACTTCGGTCTG
HT078	aagcagtggtatcaacgcagagttgctTCTTGCATCTTCGGvtttttttttttttttttttttttttttttt	TCTTGCATCTTCGG
HT079	aagcagtggtatcaacgcagagttgctTTGCTAAGATACGGvtttttttttttttttttttttttttttttt	TTGCTAAGATACGG
HT080	aagcagtggtatcaacgcagagttgctAGAACACCATCCGGvtttttttttttttttttttttttttttttt	AGAACACCATCCGG
HT081	aagcagtggtatcaacgcagagttgctCAGTCAGAACATGGvtttttttttttttttttttttttttttttt	CAGTCAGAACATGG
HT082	aagcagtggtatcaacgcagagttgctATTGGCTGCTGTGGvtttttttttttttttttttttttttttttt	ATTGGCTGCTGTGG
HT083	aagcagtggtatcaacgcagagttgctAACACCAATTACGGvtttttttttttttttttttttttttttttt	AACACCAATTACGG
HT084	aagcagtggtatcaacgcagagttgctAACAGTACCTGCGGvtttttttttttttttttttttttttttttt	AACAGTACCTGCGG
HT085	aagcagtggtatcaacgcagagttgctGATAGTTGATACGGvtttttttttttttttttttttttttttttt	GATAGTTGATACGG
HT086	aagcagtggtatcaacgcagagttgctATAAGGCATAGTGGvtttttttttttttttttttttttttttttt	ATAAGGCATAGTGG
HT087	aagcagtggtatcaacgcagagttgctTTGTTGACACTTGGvtttttttttttttttttttttttttttttt	TTGTTGACACTTGG
HT088	aagcagtggtatcaacgcagagttgctCATTACCGCTTCGGvtttttttttttttttttttttttttttttt	CATTACCGCTTCGG
HT089	aagcagtggtatcaacgcagagttgctGTATCACGCGGTTGvtttttttttttttttttttttttttttttt	GTATCACGCGGTTG
HT090	aagcagtggtatcaacgcagagttgctAGCATCCAACATGGvtttttttttttttttttttttttttttttt	AGCATCCAACATGG
HT091	aagcagtggtatcaacgcagagttgctCGTCTTCGACTTCCvtttttttttttttttttttttttttttttt	CGTCTTCGACTTCC
HT092	aagcagtggtatcaacgcagagttgctTCAACTCGACAGCCvtttttttttttttttttttttttttttttt	TCAACTCGACAGCC
HT093	aagcagtggtatcaacgcagagttgctAAGGCGACAGTCTCvtttttttttttttttttttttttttttttt	AAGGCGACAGTCTC
HT094	aagcagtggtatcaacgcagagttgctGACTGAAGATCTCCvtttttttttttttttttttttttttttttt	GACTGAAGATCTCC
HT095	aagcagtggtatcaacgcagagttgctCTAGCTAATGCTCCvtttttttttttttttttttttttttttttt	CTAGCTAATGCTCC
HT096	aagcagtggtatcaacgcagagttgctCAGGTACTTATGTCvtttttttttttttttttttttttttttttt	CAGGTACTTATGTC
HT097	aagcagtggtatcaacgcagagttgctTGCTGTCAGATTGCvtttttttttttttttttttttttttttttt	TGCTGTCAGATTGC
HT098	aagcagtggtatcaacgcagagttgctCTATTGCCTTCGCCvtttttttttttttttttttttttttttttt	CTATTGCCTTCGCC
HT099	aagcagtggtatcaacgcagagttgctCAGAGGCTGTTGTCvtttttttttttttttttttttttttttttt	CAGAGGCTGTTGTC
HT100	aagcagtggtatcaacgcagagttgctATGAGTAGACCTTCvtttttttttttttttttttttttttttttt	ATGAGTAGACCTTC
HT101	aagcagtggtatcaacgcagagttgctACCGTTAAGTCGCCvtttttttttttttttttttttttttttttt	ACCGTTAAGTCGCC
HT102	aagcagtggtatcaacgcagagttgctATCTGTGGTTCTACvtttttttttttttttttttttttttttttt	ATCTGTGGTTCTAC
HT103	aagcagtggtatcaacgcagagttgctACCAAGGAACATACvtttttttttttttttttttttttttttttt	ACCAAGGAACATAC
HT104	aagcagtggtatcaacgcagagttgctTTCGTTAACTGTCCvtttttttttttttttttttttttttttttt	TTCGTTAACTGTCC
HT105	aagcagtggtatcaacgcagagttgctATGCTCTAACCTCCvtttttttttttttttttttttttttttttt	ATGCTCTAACCTCC
HT106	aagcagtggtatcaacgcagagttgctTGACTCAAGCGTGCvtttttttttttttttttttttttttttttt	TGACTCAAGCGTGC
HT107	aagcagtggtatcaacgcagagttgctTTAACCGGAGTTCCvtttttttttttttttttttttttttttttt	TTAACCGGAGTTCC
HT108	aagcagtggtatcaacgcagagttgctGACACGTGTTCTCCvtttttttttttttttttttttttttttttt	GACACGTGTTCTCC
HT109	aagcagtggtatcaacgcagagttgctTGTGCGGTTCGTTCvtttttttttttttttttttttttttttttt	TGTGCGGTTCGTTC
HT110	aagcagtggtatcaacgcagagttgctAAGCGCCATGGTTCvtttttttttttttttttttttttttttttt	AAGCGCCATGGTTC
HT111	aagcagtggtatcaacgcagagttgctTCAGAGGTAGTTACvtttttttttttttttttttttttttttttt	TCAGAGGTAGTTAC
HT112	aagcagtggtatcaacgcagagttgctGTTGGTTAGTCTTCvtttttttttttttttttttttttttttttt	GTTGGTTAGTCTTC
HT113	aagcagtggtatcaacgcagagttgctCATTACTATACCGCvtttttttttttttttttttttttttttttt	CATTACTATACCGC
HT114	aagcagtggtatcaacgcagagttgctCGACAACTACTGCCvtttttttttttttttttttttttttttttt	CGACAACTACTGCC
HT115	aagcagtggtatcaacgcagagttgctATACCTCAAGGTCCvtttttttttttttttttttttttttttttt	ATACCTCAAGGTCC
HT116	aagcagtggtatcaacgcagagttgctCAAGGTCTTCCTCCvtttttttttttttttttttttttttttttt	CAAGGTCTTCCTCC
HT117	aagcagtggtatcaacgcagagttgctCCAATTGAGCGCTCvtttttttttttttttttttttttttttttt	CCAATTGAGCGCTC
HT118	aagcagtggtatcaacgcagagttgctACACTACCGTGTCCvtttttttttttttttttttttttttttttt	ACACTACCGTGTCC
HT119	aagcagtggtatcaacgcagagttgctAATAGTTGCGTTGCvtttttttttttttttttttttttttttttt	AATAGTTGCGTTGC
HT120	aagcagtggtatcaacgcagagttgctCAATTCAGTAGCACvtttttttttttttttttttttttttttttt	CAATTCAGTAGCAC
HT121	aagcagtggtatcaacgcagagttgctAACCACGATAGGCCvtttttttttttttttttttttttttttttt	AACCACGATAGGCC
HT122	aagcagtggtatcaacgcagagttgctGCTAGAGACTCTTCvtttttttttttttttttttttttttttttt	GCTAGAGACTCTTC
HT123	aagcagtggtatcaacgcagagttgctGTTAGGAAGTTCACvtttttttttttttttttttttttttttttt	GTTAGGAAGTTCAC
HT124	aagcagtggtatcaacgcagagttgctTTGATCCGTTCTTCvtttttttttttttttttttttttttttttt	TTGATCCGTTCTTC
HT125	aagcagtggtatcaacgcagagttgctGGTTAGTAGATTCCvtttttttttttttttttttttttttttttt	GGTTAGTAGATTCC
HT126	aagcagtggtatcaacgcagagttgctCCGGACTAACCTTCvtttttttttttttttttttttttttttttt	CCGGACTAACCTTC
HT127	aagcagtggtatcaacgcagagttgctTAGTTGGTACCTTCvtttttttttttttttttttttttttttttt	TAGTTGGTACCTTC
HT128	aagcagtggtatcaacgcagagttgctAGAGCGATCGTTGCvtttttttttttttttttttttttttttttt	AGAGCGATCGTTGC
HT129	aagcagtggtatcaacgcagagttgctAAGAGTTCTACCACvtttttttttttttttttttttttttttttt	AAGAGTTCTACCAC
HT130	aagcagtggtatcaacgcagagttgctATAATAAGCACGCCvtttttttttttttttttttttttttttttt	ATAATAAGCACGCC
HT131	aagcagtggtatcaacgcagagttgctGACCTAACTAGCGCvtttttttttttttttttttttttttttttt	GACCTAACTAGCGC
HT132	aagcagtggtatcaacgcagagttgctCTTCTAGAGGTTCCvtttttttttttttttttttttttttttttt	CTTCTAGAGGTTCC
HT133	aagcagtggtatcaacgcagagttgctAGCATGGACTCTCCvtttttttttttttttttttttttttttttt	AGCATGGACTCTCC
HT134	aagcagtggtatcaacgcagagttgctTTCCAGATACCTTCvtttttttttttttttttttttttttttttt	TTCCAGATACCTTC
HT135	aagcagtggtatcaacgcagagttgctATAAGACACTCTGCvtttttttttttttttttttttttttttttt	ATAAGACACTCTGC
HT136	aagcagtggtatcaacgcagagttgctGAATTCTCGATTCCvtttttttttttttttttttttttttttttt	GAATTCTCGATTCC
HT137	aagcagtggtatcaacgcagagttgctGTCAATTCACCTACvtttttttttttttttttttttttttttttt	GTCAATTCACCTAC
HT138	aagcagtggtatcaacgcagagttgctGGTATTAAGACGTCvtttttttttttttttttttttttttttttt	GGTATTAAGACGTC
HT139	aagcagtggtatcaacgcagagttgctTCTCACTTCACTCCvtttttttttttttttttttttttttttttt	TCTCACTTCACTCC
HT140	aagcagtggtatcaacgcagagttgctTGTTCACCTGCGTCvtttttttttttttttttttttttttttttt	TGTTCACCTGCGTC
HT141	aagcagtggtatcaacgcagagttgctTGTAACTAGTTGCCvtttttttttttttttttttttttttttttt	TGTAACTAGTTGCC
HT142	aagcagtggtatcaacgcagagttgctGGTCTACTGTTCGCvtttttttttttttttttttttttttttttt	GGTCTACTGTTCGC
HT143	aagcagtggtatcaacgcagagttgctTTCCTCTAATCGACvtttttttttttttttttttttttttttttt	TTCCTCTAATCGAC
HT144	aagcagtggtatcaacgcagagttgctGAGTCCGATCTCTCvtttttttttttttttttttttttttttttt	GAGTCCGATCTCTC
HT145	aagcagtggtatcaacgcagagttgctGGTGGATAAGTTCCvtttttttttttttttttttttttttttttt	GGTGGATAAGTTCC
HT146	aagcagtggtatcaacgcagagttgctCCTCCTGAATAGACvtttttttttttttttttttttttttttttt	CCTCCTGAATAGAC
HT147	aagcagtggtatcaacgcagagttgctTAATTGCAATCCGCvtttttttttttttttttttttttttttttt	TAATTGCAATCCGC
HT148	aagcagtggtatcaacgcagagttgctAATACTGACGCTCCvtttttttttttttttttttttttttttttt	AATACTGACGCTCC
HT149	aagcagtggtatcaacgcagagttgctAAGTATTCCACTCCvtttttttttttttttttttttttttttttt	AAGTATTCCACTCC
HT150	aagcagtggtatcaacgcagagttgctAGGCAGCTAAGTCCvtttttttttttttttttttttttttttttt	AGGCAGCTAAGTCC
HT151	aagcagtggtatcaacgcagagttgctGTATACTCTCAGTCvtttttttttttttttttttttttttttttt	GTATACTCTCAGTC
HT152	aagcagtggtatcaacgcagagttgctTATCGGTTGCCTCCvtttttttttttttttttttttttttttttt	TATCGGTTGCCTCC
HT153	aagcagtggtatcaacgcagagttgctTGGCCTGTACTGTCvtttttttttttttttttttttttttttttt	TGGCCTGTACTGTC
HT154	aagcagtggtatcaacgcagagttgctTACACCTTATTGCCvtttttttttttttttttttttttttttttt	TACACCTTATTGCC
HT155	aagcagtggtatcaacgcagagttgctATACATGACTTGCCvtttttttttttttttttttttttttttttt	ATACATGACTTGCC
HT156	aagcagtggtatcaacgcagagttgctTCCGCTTGGTTGTCvtttttttttttttttttttttttttttttt	TCCGCTTGGTTGTC
HT157	aagcagtggtatcaacgcagagttgctTCCATGCAATTGTCvtttttttttttttttttttttttttttttt	TCCATGCAATTGTC
HT158	aagcagtggtatcaacgcagagttgctTCCATACGGAGTCCvtttttttttttttttttttttttttttttt	TCCATACGGAGTCC
HT159	aagcagtggtatcaacgcagagttgctTGACTCTTCTCGCCvtttttttttttttttttttttttttttttt	TGACTCTTCTCGCC
HT160	aagcagtggtatcaacgcagagttgctACTTCAATTCTGCCvtttttttttttttttttttttttttttttt	ACTTCAATTCTGCC
HT161	aagcagtggtatcaacgcagagttgctTTCACTATTGAGCCvtttttttttttttttttttttttttttttt	TTCACTATTGAGCC
HT162	aagcagtggtatcaacgcagagttgctAGAGGAACCGCTTCvtttttttttttttttttttttttttttttt	AGAGGAACCGCTTC
HT163	aagcagtggtatcaacgcagagttgctAGAAGTCAAGGCGCvtttttttttttttttttttttttttttttt	AGAAGTCAAGGCGC
HT164	aagcagtggtatcaacgcagagttgctATCGGATAAGATGCvtttttttttttttttttttttttttttttt	ATCGGATAAGATGC
HT165	aagcagtggtatcaacgcagagttgctGCGCAATAGTCTCCvtttttttttttttttttttttttttttttt	GCGCAATAGTCTCC
HT166	aagcagtggtatcaacgcagagttgctAATACGCCATATCCvtttttttttttttttttttttttttttttt	AATACGCCATATCC
HT167	aagcagtggtatcaacgcagagttgctACCTCGTAGCTCTCvtttttttttttttttttttttttttttttt	ACCTCGTAGCTCTC
HT168	aagcagtggtatcaacgcagagttgctAACCAGACTTCTCCvtttttttttttttttttttttttttttttt	AACCAGACTTCTCC
HT169	aagcagtggtatcaacgcagagttgctTAGGTTCGAGCTCCvtttttttttttttttttttttttttttttt	TAGGTTCGAGCTCC
HT170	aagcagtggtatcaacgcagagttgctCGATCGGATCATCCvtttttttttttttttttttttttttttttt	CGATCGGATCATCC
HT171	aagcagtggtatcaacgcagagttgctCGTCAAGCATCTCCvtttttttttttttttttttttttttttttt	CGTCAAGCATCTCC
HT172	aagcagtggtatcaacgcagagttgctGGATTATTGGCGCCvtttttttttttttttttttttttttttttt	GGATTATTGGCGCC
HT173	aagcagtggtatcaacgcagagttgctGCGAGGTCGTATTCvtttttttttttttttttttttttttttttt	GCGAGGTCGTATTC
HT174	aagcagtggtatcaacgcagagttgctCTGGCGGAACATACvtttttttttttttttttttttttttttttt	CTGGCGGAACATAC
HT175	aagcagtggtatcaacgcagagttgctCATGGCCAATAGCCvtttttttttttttttttttttttttttttt	CATGGCCAATAGCC
HT176	aagcagtggtatcaacgcagagttgctTCTCGAGGATATTCvtttttttttttttttttttttttttttttt	TCTCGAGGATATTC
HT177	aagcagtggtatcaacgcagagttgctCTGTGGACCATGTCvtttttttttttttttttttttttttttttt	CTGTGGACCATGTC
HT178	aagcagtggtatcaacgcagagttgctTAACTTAAGACCGCvtttttttttttttttttttttttttttttt	TAACTTAAGACCGC
HT179	aagcagtggtatcaacgcagagttgctGTTGCCTTATGGCCvtttttttttttttttttttttttttttttt	GTTGCCTTATGGCC
HT180	aagcagtggtatcaacgcagagttgctGTGATCAATGCCTCvtttttttttttttttttttttttttttttt	GTGATCAATGCCTC
HT181	aagcagtggtatcaacgcagagttgctCAAGGATCTGCGAAvtttttttttttttttttttttttttttttt	CAAGGATCTGCGAA
HT182	aagcagtggtatcaacgcagagttgctGCTTCACACTCCAAvtttttttttttttttttttttttttttttt	GCTTCACACTCCAA
HT183	aagcagtggtatcaacgcagagttgctAGGAAGAACCTTGAvtttttttttttttttttttttttttttttt	AGGAAGAACCTTGA
HT184	aagcagtggtatcaacgcagagttgctCTCGCTAACAAGAAvtttttttttttttttttttttttttttttt	CTCGCTAACAAGAA
HT185	aagcagtggtatcaacgcagagttgctTCTGGACTCTGTTAvtttttttttttttttttttttttttttttt	TCTGGACTCTGTTA
HT186	aagcagtggtatcaacgcagagttgctTATTGAGAGCGGAAvtttttttttttttttttttttttttttttt	TATTGAGAGCGGAA
HT187	aagcagtggtatcaacgcagagttgctAACTCTCCGGAGAAvtttttttttttttttttttttttttttttt	AACTCTCCGGAGAA
HT188	aagcagtggtatcaacgcagagttgctGAACAGTGGACCAAvtttttttttttttttttttttttttttttt	GAACAGTGGACCAA
HT189	aagcagtggtatcaacgcagagttgctAGGTGTAATGTGGAvtttttttttttttttttttttttttttttt	AGGTGTAATGTGGA
HT190	aagcagtggtatcaacgcagagttgctGCGCTTGTCGACAAvtttttttttttttttttttttttttttttt	GCGCTTGTCGACAA
HT191	aagcagtggtatcaacgcagagttgctGCTCCGTCACACAAvtttttttttttttttttttttttttttttt	GCTCCGTCACACAA
HT192	aagcagtggtatcaacgcagagttgctGTCATTGGTCCGAAvtttttttttttttttttttttttttttttt	GTCATTGGTCCGAA
HT193	aagcagtggtatcaacgcagagttgctAATATCTTCGGCCAvtttttttttttttttttttttttttttttt	AATATCTTCGGCCA
HT194	aagcagtggtatcaacgcagagttgctAGTGGCGTTAACAAvtttttttttttttttttttttttttttttt	AGTGGCGTTAACAA
HT195	aagcagtggtatcaacgcagagttgctGTGTCCGGCATTGAvtttttttttttttttttttttttttttttt	GTGTCCGGCATTGA
HT196	aagcagtggtatcaacgcagagttgctCAACCGGAGAAGAAvtttttttttttttttttttttttttttttt	CAACCGGAGAAGAA
HT197	aagcagtggtatcaacgcagagttgctCTCAGGACTTAGTAvtttttttttttttttttttttttttttttt	CTCAGGACTTAGTA
HT198	aagcagtggtatcaacgcagagttgctGCTTAGACTAGCTAvtttttttttttttttttttttttttttttt	GCTTAGACTAGCTA
HT199	aagcagtggtatcaacgcagagttgctGCAGATTAGTGTCAvtttttttttttttttttttttttttttttt	GCAGATTAGTGTCA
HT200	aagcagtggtatcaacgcagagttgctGGTTGGTGGCTTAAvtttttttttttttttttttttttttttttt	GGTTGGTGGCTTAA
HT201	aagcagtggtatcaacgcagagttgctCTAAGAACACCGAAvtttttttttttttttttttttttttttttt	CTAAGAACACCGAA
HT202	aagcagtggtatcaacgcagagttgctTTAGACGTCTACGAvtttttttttttttttttttttttttttttt	TTAGACGTCTACGA
HT203	aagcagtggtatcaacgcagagttgctGGACCTCGTGAGAAvtttttttttttttttttttttttttttttt	GGACCTCGTGAGAA
HT204	aagcagtggtatcaacgcagagttgctGGAAGTTGAGGTAAvtttttttttttttttttttttttttttttt	GGAAGTTGAGGTAA
HT205	aagcagtggtatcaacgcagagttgctACATTGTCCACCAAvtttttttttttttttttttttttttttttt	ACATTGTCCACCAA
HT206	aagcagtggtatcaacgcagagttgctATCGCGCCAACCAAvtttttttttttttttttttttttttttttt	ATCGCGCCAACCAA
HT207	aagcagtggtatcaacgcagagttgctGCGAAGTCCGAGAAvtttttttttttttttttttttttttttttt	GCGAAGTCCGAGAA
HT208	aagcagtggtatcaacgcagagttgctATTAGGAGCTCGAAvtttttttttttttttttttttttttttttt	ATTAGGAGCTCGAA
HT209	aagcagtggtatcaacgcagagttgctGCGTGACGCAGTAAvtttttttttttttttttttttttttttttt	GCGTGACGCAGTAA
HT210	aagcagtggtatcaacgcagagttgctGGATCCTTAGACAAvtttttttttttttttttttttttttttttt	GGATCCTTAGACAA
HT211	aagcagtggtatcaacgcagagttgctCATCAATGCGGCAAvtttttttttttttttttttttttttttttt	CATCAATGCGGCAA
HT212	aagcagtggtatcaacgcagagttgctAAGGCCACTAACAAvtttttttttttttttttttttttttttttt	AAGGCCACTAACAA
HT213	aagcagtggtatcaacgcagagttgctGGTACCGAAGAGAAvtttttttttttttttttttttttttttttt	GGTACCGAAGAGAA
HT214	aagcagtggtatcaacgcagagttgctCGATCAGGTCGGAAvtttttttttttttttttttttttttttttt	CGATCAGGTCGGAA
HT215	aagcagtggtatcaacgcagagttgctACAACATGCTCCTAvtttttttttttttttttttttttttttttt	ACAACATGCTCCTA
HT216	aagcagtggtatcaacgcagagttgctGAGACAAGCGATAAvtttttttttttttttttttttttttttttt	GAGACAAGCGATAA
HT217	aagcagtggtatcaacgcagagttgctGAAGCATAGGAGAAvtttttttttttttttttttttttttttttt	GAAGCATAGGAGAA
HT218	aagcagtggtatcaacgcagagttgctCACCTCCATGTGTAvtttttttttttttttttttttttttttttt	CACCTCCATGTGTA
HT219	aagcagtggtatcaacgcagagttgctCGCATGCTATAGAAvtttttttttttttttttttttttttttttt	CGCATGCTATAGAA
HT220	aagcagtggtatcaacgcagagttgctTGGTCGATCTTGAAvtttttttttttttttttttttttttttttt	TGGTCGATCTTGAA
HT221	aagcagtggtatcaacgcagagttgctTAGATCTCGCAGAAvtttttttttttttttttttttttttttttt	TAGATCTCGCAGAA
HT222	aagcagtggtatcaacgcagagttgctTAGTGAGCTAGTCAvtttttttttttttttttttttttttttttt	TAGTGAGCTAGTCA
HT223	aagcagtggtatcaacgcagagttgctCCTGTGAGCCGTTAvtttttttttttttttttttttttttttttt	CCTGTGAGCCGTTA
HT224	aagcagtggtatcaacgcagagttgctCGACGACTCAGGAAvtttttttttttttttttttttttttttttt	CGACGACTCAGGAA
HT225	aagcagtggtatcaacgcagagttgctATCTTGACGGCGAAvtttttttttttttttttttttttttttttt	ATCTTGACGGCGAA
HT226	aagcagtggtatcaacgcagagttgctCTCTTGGTGTTCAAvtttttttttttttttttttttttttttttt	CTCTTGGTGTTCAA
HT227	aagcagtggtatcaacgcagagttgctTCGGTACTAAGGAAvtttttttttttttttttttttttttttttt	TCGGTACTAAGGAA
HT228	aagcagtggtatcaacgcagagttgctACCTGGTGATACAAvtttttttttttttttttttttttttttttt	ACCTGGTGATACAA
HT229	aagcagtggtatcaacgcagagttgctATGAGCGCATATCAvtttttttttttttttttttttttttttttt	ATGAGCGCATATCA
HT230	aagcagtggtatcaacgcagagttgctCTATACAGTGCGTAvtttttttttttttttttttttttttttttt	CTATACAGTGCGTA
HT231	aagcagtggtatcaacgcagagttgctGAGAGAAGGTTGTAvtttttttttttttttttttttttttttttt	GAGAGAAGGTTGTA
HT232	aagcagtggtatcaacgcagagttgctCTGGAGAGGTACAAvtttttttttttttttttttttttttttttt	CTGGAGAGGTACAA
HT233	aagcagtggtatcaacgcagagttgctTTATACGATCGCCAvtttttttttttttttttttttttttttttt	TTATACGATCGCCA
HT234	aagcagtggtatcaacgcagagttgctCTCGAATCCTACAAvtttttttttttttttttttttttttttttt	CTCGAATCCTACAA
HT235	aagcagtggtatcaacgcagagttgctAAGAGGTCGGCTAAvtttttttttttttttttttttttttttttt	AAGAGGTCGGCTAA
HT236	aagcagtggtatcaacgcagagttgctAACAAGCTCCGCAAvtttttttttttttttttttttttttttttt	AACAAGCTCCGCAA
HT237	aagcagtggtatcaacgcagagttgctCAGGTCCTGAAGAAvtttttttttttttttttttttttttttttt	CAGGTCCTGAAGAA
HT238	aagcagtggtatcaacgcagagttgctATTCTTGCTCCTGAvtttttttttttttttttttttttttttttt	ATTCTTGCTCCTGA
HT239	aagcagtggtatcaacgcagagttgctATGAAGGTCTGTGAvtttttttttttttttttttttttttttttt	ATGAAGGTCTGTGA
HT240	aagcagtggtatcaacgcagagttgctTTGTCGGCCGAGAAvtttttttttttttttttttttttttttttt	TTGTCGGCCGAGAA
HT241	aagcagtggtatcaacgcagagttgctGGCTTAGCGGAGAAvtttttttttttttttttttttttttttttt	GGCTTAGCGGAGAA
HT242	aagcagtggtatcaacgcagagttgctTGGACGTCGATTAAvtttttttttttttttttttttttttttttt	TGGACGTCGATTAA
HT243	aagcagtggtatcaacgcagagttgctGTGGTAGCCTAGAAvtttttttttttttttttttttttttttttt	GTGGTAGCCTAGAA
HT244	aagcagtggtatcaacgcagagttgctTCTTCGTATCGCAAvtttttttttttttttttttttttttttttt	TCTTCGTATCGCAA
HT245	aagcagtggtatcaacgcagagttgctAAGTGGTGTTCCTAvtttttttttttttttttttttttttttttt	AAGTGGTGTTCCTA
HT246	aagcagtggtatcaacgcagagttgctGGAAGGTCATACAAvtttttttttttttttttttttttttttttt	GGAAGGTCATACAA
HT247	aagcagtggtatcaacgcagagttgctGATTCGGTCCGCTAvtttttttttttttttttttttttttttttt	GATTCGGTCCGCTA
HT248	aagcagtggtatcaacgcagagttgctACACGTATGTGTGAvtttttttttttttttttttttttttttttt	ACACGTATGTGTGA
HT249	aagcagtggtatcaacgcagagttgctGCAGTTGCTAGTAAvtttttttttttttttttttttttttttttt	GCAGTTGCTAGTAA
HT250	aagcagtggtatcaacgcagagttgctGTGTTGTCGCGGAAvtttttttttttttttttttttttttttttt	GTGTTGTCGCGGAA
HT251	aagcagtggtatcaacgcagagttgctCGCTGGTAATGTAAvtttttttttttttttttttttttttttttt	CGCTGGTAATGTAA
HT252	aagcagtggtatcaacgcagagttgctCAGCTGTGAATCAAvtttttttttttttttttttttttttttttt	CAGCTGTGAATCAA
HT253	aagcagtggtatcaacgcagagttgctTCGCGTTGCCAGAAvtttttttttttttttttttttttttttttt	TCGCGTTGCCAGAA
HT254	aagcagtggtatcaacgcagagttgctTGCACTCTACCTTAvtttttttttttttttttttttttttttttt	TGCACTCTACCTTA
HT255	aagcagtggtatcaacgcagagttgctCTGAGCTTGTTCAAvtttttttttttttttttttttttttttttt	CTGAGCTTGTTCAA
HT256	aagcagtggtatcaacgcagagttgctTATCGGACGTACAAvtttttttttttttttttttttttttttttt	TATCGGACGTACAA
HT257	aagcagtggtatcaacgcagagttgctCAGCCAATAAGGAAvtttttttttttttttttttttttttttttt	CAGCCAATAAGGAA
HT258	aagcagtggtatcaacgcagagttgctGGTTCTATAGCCTAvtttttttttttttttttttttttttttttt	GGTTCTATAGCCTA
HT259	aagcagtggtatcaacgcagagttgctCTTACTGGTGCCAAvtttttttttttttttttttttttttttttt	CTTACTGGTGCCAA
HT260	aagcagtggtatcaacgcagagttgctACATCTTGAGCTGAvtttttttttttttttttttttttttttttt	ACATCTTGAGCTGA
HT261	aagcagtggtatcaacgcagagttgctGATCTAACCGAGAAvtttttttttttttttttttttttttttttt	GATCTAACCGAGAA
HT262	aagcagtggtatcaacgcagagttgctGAAGCCTAATCCAAvtttttttttttttttttttttttttttttt	GAAGCCTAATCCAA
HT263	aagcagtggtatcaacgcagagttgctAGTAACGGTTGGTAvtttttttttttttttttttttttttttttt	AGTAACGGTTGGTA
HT264	aagcagtggtatcaacgcagagttgctCCTCTTCCTATCAAvtttttttttttttttttttttttttttttt	CCTCTTCCTATCAA
HT265	aagcagtggtatcaacgcagagttgctGAGAGGCGACACAAvtttttttttttttttttttttttttttttt	GAGAGGCGACACAA
HT266	aagcagtggtatcaacgcagagttgctCGAATCGCAAGGAAvtttttttttttttttttttttttttttttt	CGAATCGCAAGGAA
HT267	aagcagtggtatcaacgcagagttgctTGACTCGTTGGTTAvtttttttttttttttttttttttttttttt	TGACTCGTTGGTTA
HT268	aagcagtggtatcaacgcagagttgctTCCTAGGAGAAGAAvtttttttttttttttttttttttttttttt	TCCTAGGAGAAGAA
HT269	aagcagtggtatcaacgcagagttgctTCGTGATGTGTGTAvtttttttttttttttttttttttttttttt	TCGTGATGTGTGTA
HT270	aagcagtggtatcaacgcagagttgctTCTGTGCACCAGAAvtttttttttttttttttttttttttttttt	TCTGTGCACCAGAA
HT271	aagcagtggtatcaacgcagagttgctGTCTTACGCCGCTAvtttttttttttttttttttttttttttttt	GTCTTACGCCGCTA
HT272	aagcagtggtatcaacgcagagttgctCTTGTACTTCCAGAvtttttttttttttttttttttttttttttt	CTTGTACTTCCAGA
HT273	aagcagtggtatcaacgcagagttgctATAGTGGTCGTAGAvtttttttttttttttttttttttttttttt	ATAGTGGTCGTAGA
HT274	aagcagtggtatcaacgcagagttgctGCACAACTTGTAGAvtttttttttttttttttttttttttttttt	GCACAACTTGTAGA
HT275	aagcagtggtatcaacgcagagttgctAAGAGCCTTGTAGAvtttttttttttttttttttttttttttttt	AAGAGCCTTGTAGA
HT276	aagcagtggtatcaacgcagagttgctGACCTGTCATTAGAvtttttttttttttttttttttttttttttt	GACCTGTCATTAGA
HT277	aagcagtggtatcaacgcagagttgctCTGTCGTAATGACAvtttttttttttttttttttttttttttttt	CTGTCGTAATGACA
HT278	aagcagtggtatcaacgcagagttgctTATCTCGGTACACAvtttttttttttttttttttttttttttttt	TATCTCGGTACACA
HT279	aagcagtggtatcaacgcagagttgctTGATTGCTTGCACAvtttttttttttttttttttttttttttttt	TGATTGCTTGCACA
HT280	aagcagtggtatcaacgcagagttgctATTACCTCTCCACAvtttttttttttttttttttttttttttttt	ATTACCTCTCCACA
HT281	aagcagtggtatcaacgcagagttgctGGTATCCAATCACAvtttttttttttttttttttttttttttttt	GGTATCCAATCACA
HT282	aagcagtggtatcaacgcagagttgctAGACGAGACTCACAvtttttttttttttttttttttttttttttt	AGACGAGACTCACA
HT283	aagcagtggtatcaacgcagagttgctACCTTCTTCTCACAvtttttttttttttttttttttttttttttt	ACCTTCTTCTCACA
HT284	aagcagtggtatcaacgcagagttgctGCATCAAGAGTACAvtttttttttttttttttttttttttttttt	GCATCAAGAGTACA
HT285	aagcagtggtatcaacgcagagttgctTAGTCCTTCCTACAvtttttttttttttttttttttttttttttt	TAGTCCTTCCTACA
HT286	aagcagtggtatcaacgcagagttgctCTTGGCCTATTACAvtttttttttttttttttttttttttttttt	CTTGGCCTATTACA
HT287	aagcagtggtatcaacgcagagttgctCGCGACAAGTTACAvtttttttttttttttttttttttttttttt	CGCGACAAGTTACA
HT288	aagcagtggtatcaacgcagagttgctGTGCTTGAGTTACAvtttttttttttttttttttttttttttttt	GTGCTTGAGTTACA
HT289	aagcagtggtatcaacgcagagttgctAACAGACCGTTACAvtttttttttttttttttttttttttttttt	AACAGACCGTTACA
HT290	aagcagtggtatcaacgcagagttgctGTGCCTCACCGATAvtttttttttttttttttttttttttttttt	GTGCCTCACCGATA
HT291	aagcagtggtatcaacgcagagttgctTTGCGCCTCACATAvtttttttttttttttttttttttttttttt	TTGCGCCTCACATA
HT292	aagcagtggtatcaacgcagagttgctACCGCGAAGATATAvtttttttttttttttttttttttttttttt	ACCGCGAAGATATA
HT293	aagcagtggtatcaacgcagagttgctCAGGACCGTATATAvtttttttttttttttttttttttttttttt	CAGGACCGTATATA
HT294	aagcagtggtatcaacgcagagttgctTTATCTAGACGAGGvtttttttttttttttttttttttttttttt	TTATCTAGACGAGG
HT295	aagcagtggtatcaacgcagagttgctTAACCGTAATGAGGvtttttttttttttttttttttttttttttt	TAACCGTAATGAGG
HT296	aagcagtggtatcaacgcagagttgctACTAAGCTGACAGGvtttttttttttttttttttttttttttttt	ACTAAGCTGACAGG
HT297	aagcagtggtatcaacgcagagttgctGTTATGCTACCAGGvtttttttttttttttttttttttttttttt	GTTATGCTACCAGG
HT298	aagcagtggtatcaacgcagagttgctCCATGAGTAATAGGvtttttttttttttttttttttttttttttt	CCATGAGTAATAGG
HT299	aagcagtggtatcaacgcagagttgctACGGTTCAGATAGGvtttttttttttttttttttttttttttttt	ACGGTTCAGATAGG
HT300	aagcagtggtatcaacgcagagttgctTGACGGAGGATAGGvtttttttttttttttttttttttttttttt	TGACGGAGGATAGG
HT301	aagcagtggtatcaacgcagagttgctACTATCGCGCTAGGvtttttttttttttttttttttttttttttt	ACTATCGCGCTAGG
HT302	aagcagtggtatcaacgcagagttgctATTGGAGCATTAGGvtttttttttttttttttttttttttttttt	ATTGGAGCATTAGG
HT303	aagcagtggtatcaacgcagagttgctATGCAGAGCTGACGvtttttttttttttttttttttttttttttt	ATGCAGAGCTGACG
HT304	aagcagtggtatcaacgcagagttgctATTGTATCACCACGvtttttttttttttttttttttttttttttt	ATTGTATCACCACG
HT305	aagcagtggtatcaacgcagagttgctGTAAGTCCTATACGvtttttttttttttttttttttttttttttt	GTAAGTCCTATACG
HT306	aagcagtggtatcaacgcagagttgctTTCATGACCAGATGvtttttttttttttttttttttttttttttt	TTCATGACCAGATG
HT307	aagcagtggtatcaacgcagagttgctACCGACTGATTATGvtttttttttttttttttttttttttttttt	ACCGACTGATTATG
HT308	aagcagtggtatcaacgcagagttgctAATAACCTAGCAGCvtttttttttttttttttttttttttttttt	AATAACCTAGCAGC
HT309	aagcagtggtatcaacgcagagttgctTAAGACAAGACACCvtttttttttttttttttttttttttttttt	TAAGACAAGACACC
HT310	aagcagtggtatcaacgcagagttgctGTATTCTTACCACCvtttttttttttttttttttttttttttttt	GTATTCTTACCACC
HT311	aagcagtggtatcaacgcagagttgctAGACTTCAGATACCvtttttttttttttttttttttttttttttt	AGACTTCAGATACC
HT312	aagcagtggtatcaacgcagagttgctCGAACGCTCACATCvtttttttttttttttttttttttttttttt	CGAACGCTCACATC
HT313	aagcagtggtatcaacgcagagttgctGACAGGAGAGAGATvtttttttttttttttttttttttttttttt	GACAGGAGAGAGAT
HT314	aagcagtggtatcaacgcagagttgctCCAGTCCAACAGATvtttttttttttttttttttttttttttttt	CCAGTCCAACAGAT
HT315	aagcagtggtatcaacgcagagttgctCAGAATGGACAGATvtttttttttttttttttttttttttttttt	CAGAATGGACAGAT
HT316	aagcagtggtatcaacgcagagttgctGTTCGCAGGCAGATvtttttttttttttttttttttttttttttt	GTTCGCAGGCAGAT
HT317	aagcagtggtatcaacgcagagttgctCATGCGAGTCGGATvtttttttttttttttttttttttttttttt	CATGCGAGTCGGAT
HT318	aagcagtggtatcaacgcagagttgctGGAACGAGGACGATvtttttttttttttttttttttttttttttt	GGAACGAGGACGAT
HT319	aagcagtggtatcaacgcagagttgctGTCAGTTCGATGATvtttttttttttttttttttttttttttttt	GTCAGTTCGATGAT
HT320	aagcagtggtatcaacgcagagttgctGGTCGGTCCATCATvtttttttttttttttttttttttttttttt	GGTCGGTCCATCAT
HT321	aagcagtggtatcaacgcagagttgctTCGCTGAACCATATvtttttttttttttttttttttttttttttt	TCGCTGAACCATAT
HT322	aagcagtggtatcaacgcagagttgctCGCCGGCACTATATvtttttttttttttttttttttttttttttt	CGCCGGCACTATAT
HT323	aagcagtggtatcaacgcagagttgctGGCACCGCGATTATvtttttttttttttttttttttttttttttt	GGCACCGCGATTAT
HT324	aagcagtggtatcaacgcagagttgctCTGCATCAGGTTATvtttttttttttttttttttttttttttttt	CTGCATCAGGTTAT
HT325	aagcagtggtatcaacgcagagttgctCGGAAGCCACTTATvtttttttttttttttttttttttttttttt	CGGAAGCCACTTAT
HT326	aagcagtggtatcaacgcagagttgctAGTCCACTAGGCGTvtttttttttttttttttttttttttttttt	AGTCCACTAGGCGT
HT327	aagcagtggtatcaacgcagagttgctTTGGTCTGGTGCGTvtttttttttttttttttttttttttttttt	TTGGTCTGGTGCGT
HT328	aagcagtggtatcaacgcagagttgctCTCACCGTGATCGTvtttttttttttttttttttttttttttttt	CTCACCGTGATCGT
HT329	aagcagtggtatcaacgcagagttgctTAACAAGTGCTCGTvtttttttttttttttttttttttttttttt	TAACAAGTGCTCGT
HT330	aagcagtggtatcaacgcagagttgctGGATTCCAGTTCGTvtttttttttttttttttttttttttttttt	GGATTCCAGTTCGT
HT331	aagcagtggtatcaacgcagagttgctAGTTGATGAGGTGTvtttttttttttttttttttttttttttttt	AGTTGATGAGGTGT
HT332	aagcagtggtatcaacgcagagttgctGCTTGAAGGCGTGTvtttttttttttttttttttttttttttttt	GCTTGAAGGCGTGT
HT333	aagcagtggtatcaacgcagagttgctGCCATAGAACCTGTvtttttttttttttttttttttttttttttt	GCCATAGAACCTGT
HT334	aagcagtggtatcaacgcagagttgctCGAATCTTACCTGTvtttttttttttttttttttttttttttttt	CGAATCTTACCTGT
HT335	aagcagtggtatcaacgcagagttgctCTGCCAGAAGTTGTvtttttttttttttttttttttttttttttt	CTGCCAGAAGTTGT
HT336	aagcagtggtatcaacgcagagttgctGGTCCAACCGTTGTvtttttttttttttttttttttttttttttt	GGTCCAACCGTTGT
HT337	aagcagtggtatcaacgcagagttgctCATTCCTCTGTTGTvtttttttttttttttttttttttttttttt	CATTCCTCTGTTGT
HT338	aagcagtggtatcaacgcagagttgctGCTCCTCGACTTGTvtttttttttttttttttttttttttttttt	GCTCCTCGACTTGT
HT339	aagcagtggtatcaacgcagagttgctCACCAACACCTTGTvtttttttttttttttttttttttttttttt	CACCAACACCTTGT
HT340	aagcagtggtatcaacgcagagttgctACACCGGTTCTTGTvtttttttttttttttttttttttttttttt	ACACCGGTTCTTGT
HT341	aagcagtggtatcaacgcagagttgctACAGCAGGCAGACTvtttttttttttttttttttttttttttttt	ACAGCAGGCAGACT
HT342	aagcagtggtatcaacgcagagttgctATGGCGTGATCGCTvtttttttttttttttttttttttttttttt	ATGGCGTGATCGCT
HT343	aagcagtggtatcaacgcagagttgctGTCGTCGTAGTGCTvtttttttttttttttttttttttttttttt	GTCGTCGTAGTGCT
HT344	aagcagtggtatcaacgcagagttgctGTGTCGTCACACCTvtttttttttttttttttttttttttttttt	GTGTCGTCACACCT
HT345	aagcagtggtatcaacgcagagttgctCTTGACGAACGCCTvtttttttttttttttttttttttttttttt	CTTGACGAACGCCT
HT346	aagcagtggtatcaacgcagagttgctTCTTGAAGCCTCCTvtttttttttttttttttttttttttttttt	TCTTGAAGCCTCCT
HT347	aagcagtggtatcaacgcagagttgctCACATAACCAGTCTvtttttttttttttttttttttttttttttt	CACATAACCAGTCT
HT348	aagcagtggtatcaacgcagagttgctGAATTGCGGCGTCTvtttttttttttttttttttttttttttttt	GAATTGCGGCGTCT
HT349	aagcagtggtatcaacgcagagttgctGACGTTCAGCCTCTvtttttttttttttttttttttttttttttt	GACGTTCAGCCTCT
HT350	aagcagtggtatcaacgcagagttgctTTACCGTGGCCTCTvtttttttttttttttttttttttttttttt	TTACCGTGGCCTCT
HT351	aagcagtggtatcaacgcagagttgctGGCATACACGTTCTvtttttttttttttttttttttttttttttt	GGCATACACGTTCT
HT352	aagcagtggtatcaacgcagagttgctCGTATCGTTGTTCTvtttttttttttttttttttttttttttttt	CGTATCGTTGTTCT
HT353	aagcagtggtatcaacgcagagttgctCCATGGCCACTTCTvtttttttttttttttttttttttttttttt	CCATGGCCACTTCT
HT354	aagcagtggtatcaacgcagagttgctCTTCGGTCTCTTCTvtttttttttttttttttttttttttttttt	CTTCGGTCTCTTCT
HT355	aagcagtggtatcaacgcagagttgctAGTTGTGCCACATTvtttttttttttttttttttttttttttttt	AGTTGTGCCACATT
HT356	aagcagtggtatcaacgcagagttgctCCGGCGCCAATATTvtttttttttttttttttttttttttttttt	CCGGCGCCAATATT
HT357	aagcagtggtatcaacgcagagttgctGGCGAGAGGTTATTvtttttttttttttttttttttttttttttt	GGCGAGAGGTTATT
HT358	aagcagtggtatcaacgcagagttgctCCACCGAAGGAGTTvtttttttttttttttttttttttttttttt	CCACCGAAGGAGTT
HT359	aagcagtggtatcaacgcagagttgctGCCTTCCAATAGTTvtttttttttttttttttttttttttttttt	GCCTTCCAATAGTT
HT360	aagcagtggtatcaacgcagagttgctTTGCCGTACCGGTTvtttttttttttttttttttttttttttttt	TTGCCGTACCGGTT
HT361	aagcagtggtatcaacgcagagttgctGGTAGCCTGTGGTTvtttttttttttttttttttttttttttttt	GGTAGCCTGTGGTT
HT362	aagcagtggtatcaacgcagagttgctGCTCGTCATGCGTTvtttttttttttttttttttttttttttttt	GCTCGTCATGCGTT
HT363	aagcagtggtatcaacgcagagttgctGTATTGTAGCCGTTvtttttttttttttttttttttttttttttt	GTATTGTAGCCGTT
HT364	aagcagtggtatcaacgcagagttgctTGGTTCATGTCGTTvtttttttttttttttttttttttttttttt	TGGTTCATGTCGTT
HT365	aagcagtggtatcaacgcagagttgctAGGAGGTGCATGTTvtttttttttttttttttttttttttttttt	AGGAGGTGCATGTT
HT366	aagcagtggtatcaacgcagagttgctAAGGAGCAGGTGTTvtttttttttttttttttttttttttttttt	AAGGAGCAGGTGTT
HT367	aagcagtggtatcaacgcagagttgctGAGAACCGTGTGTTvtttttttttttttttttttttttttttttt	GAGAACCGTGTGTT
HT368	aagcagtggtatcaacgcagagttgctCCGGATGCACTGTTvtttttttttttttttttttttttttttttt	CCGGATGCACTGTT
HT369	aagcagtggtatcaacgcagagttgctGGACGGAGACACTTvtttttttttttttttttttttttttttttt	GGACGGAGACACTT
HT370	aagcagtggtatcaacgcagagttgctCCTCACCTACGCTTvtttttttttttttttttttttttttttttt	CCTCACCTACGCTT
HT371	aagcagtggtatcaacgcagagttgctATTGTGGCGCGCTTvtttttttttttttttttttttttttttttt	ATTGTGGCGCGCTT
HT372	aagcagtggtatcaacgcagagttgctAAGTCTGTCTGCTTvtttttttttttttttttttttttttttttt	AAGTCTGTCTGCTT
HT373	aagcagtggtatcaacgcagagttgctGGAGTTAACACCTTvtttttttttttttttttttttttttttttt	GGAGTTAACACCTT
HT374	aagcagtggtatcaacgcagagttgctGCGAGATGTGCCTTvtttttttttttttttttttttttttttttt	GCGAGATGTGCCTT
HT375	aagcagtggtatcaacgcagagttgctTCGAGCACATCCTTvtttttttttttttttttttttttttttttt	TCGAGCACATCCTT
HT376	aagcagtggtatcaacgcagagttgctGCATCCTTATCCTTvtttttttttttttttttttttttttttttt	GCATCCTTATCCTT
HT377	aagcagtggtatcaacgcagagttgctCATCCGGAGATCTTvtttttttttttttttttttttttttttttt	CATCCGGAGATCTT
HT378	aagcagtggtatcaacgcagagttgctGTTACACCGATCTTvtttttttttttttttttttttttttttttt	GTTACACCGATCTT
HT379	aagcagtggtatcaacgcagagttgctAGTTGACGCATCTTvtttttttttttttttttttttttttttttt	AGTTGACGCATCTT
HT380	aagcagtggtatcaacgcagagttgctCTTGTCACAGTCTTvtttttttttttttttttttttttttttttt	CTTGTCACAGTCTT
HT381	aagcagtggtatcaacgcagagttgctGCTGTCGAGGTCTTvtttttttttttttttttttttttttttttt	GCTGTCGAGGTCTT
HT382	aagcagtggtatcaacgcagagttgctCTCCACTGACTCTTvtttttttttttttttttttttttttttttt	CTCCACTGACTCTT
HT383	aagcagtggtatcaacgcagagttgctGAACATTGGCTCTTvtttttttttttttttttttttttttttttt	GAACATTGGCTCTT
HT384	aagcagtggtatcaacgcagagttgctGGCGAGTACCTCTTvtttttttttttttttttttttttttttttt	GGCGAGTACCTCTT

## Sheet: Custom i5 indexes
Oligo name	Purification	Sequence
P5_S502	HPLC	AATGATACGGCGACCACCGAGATCTACACCTCTCTATGCCTGTCCGCGGAAGCAGTGGTATCAACGCAGAGT*T*G
P5_S503	HPLC	AATGATACGGCGACCACCGAGATCTACACTATCCTCTGCCTGTCCGCGGAAGCAGTGGTATCAACGCAGAGT*T*G
P5_S504	HPLC	AATGATACGGCGACCACCGAGATCTACACAGAGTAGAGCCTGTCCGCGGAAGCAGTGGTATCAACGCAGAGT*T*G
P5_S505	HPLC	AATGATACGGCGACCACCGAGATCTACACGTAAGGAGGCCTGTCCGCGGAAGCAGTGGTATCAACGCAGAGT*T*G
P5_S507	HPLC	AATGATACGGCGACCACCGAGATCTACACAAGGAGTAGCCTGTCCGCGGAAGCAGTGGTATCAACGCAGAGT*T*G
P5_S508	HPLC	AATGATACGGCGACCACCGAGATCTACACCTAAGCCTGCCTGTCCGCGGAAGCAGTGGTATCAACGCAGAGT*T*G
P5_S513	HPLC	AATGATACGGCGACCACCGAGATCTACACTCGACTAGGCCTGTCCGCGGAAGCAGTGGTATCAACGCAGAGT*T*G
P5_S517	HPLC	AATGATACGGCGACCACCGAGATCTACACGCGTAAGAGCCTGTCCGCGGAAGCAGTGGTATCAACGCAGAGT*T*G
Note that more indexes can be designed, if necessary.
Underlined sequence: barcode
