# Supplementary material for: Protocol for high-quality RNA sequencing, cell surface protein analysis, and genotyping in single cells using TARGET-seq+
Source: STAR Protoc. 2025 May 21;6(2):103832. doi: 10.1016/j.xpro.2025.103832 (PMC12149610; doi:10.1016/j.xpro.2025.103832)
Supplement: Table S3. Antibody mixes used to stain human bone marrow MNCs, related to Part 2 [file mmc3.xlsx]

## Sheet: Table S3
Table S3, related to Part 2. Antibody mixes and dilutions for FACS staining of primary human BM MNCs (from Jakobsen et al., 2024).
			Number of FMOs	10
Lineage cocktail			Number of samples	5
Antigen	Fluorochrome	Concentration	Volume per 50µl tube (µl)	Lineage Mastermix (µL)
CD2	PE/Cy5	1:160	0.3125	6.5625		Prepare the lineage mastermix for the desire number of samples
CD3	PE/Cy5	1:320	0.1563	3.2823		Prepare the full stain mastermix
CD4	PE/Cy5	1:160	0.3125	6.5625		Prepare all the FMOs
CD8a	PE/Cy5	1:320	0.1563	3.2823		Staining volume for FMOs is 50 µL: Add 25 µL cells to 25 µL antibody mix
CD11b	PE/Cy5	1:160	0.3125	6.5625		Staining volume for samples is 50 µL per 2 million cells: Add 25 µL cells to 25 µL antibody mix and scale up as needed
CD14	PE/Cy5	1:160	0.3125	6.5625
CD19	PE/Cy5	1:160	0.3125	6.5625		Note that the viability dye 7-AAD is in the same "dump" channel as the lineage mastermix
CD20	PE/Cy5	1:160	0.3125	6.5625
CD56	PE/Cy5	1:80	0.625	13.125
CD235ab	PE/Cy5	1:320	0.1563	3.2823
		TOTAL	2.9689	62.3469
			Number of samples	5
Antigen	Fluorochrome	Concentration	Volume per 50µl tube (µl)	Full stain Mastermix (µL)
CD45RA	BB515	1:40	1.25	12.5
CD123	PE	1:40	1.25	12.5
CD49f	PE/Dazzle 594	1:160	0.3125	3.125
Lineage	PE/Cy5	See above	2.9689	29.689
CD90	PE/Cy7	1:20	2.5	25
CD38	BV421	1:20	2.5	25
CD10	BV605	1:40	1.25	12.5
CD34	APC	1:160	0.3125	3.125
CD117	BV785	1:40	1.25	12.5
		TOTAL	13.5939	135.939
		PBS	36.4061	364.061
		TOTAL	50	500
FMO setup
Tube	CD45RA BB515	CD123 PE	CD49f* PE/Daz	Lin PE/Cy5	CD90 PE/Cy7	CD38 BV421	CD10 BV605	CD34* APC	CD117 BV785	PBS
VOL	1.25	1.25	0.3125	2.9689	2.5	2.5	1.25	0.3125	1.25
FMO BB515		1.25	0.3125	2.9689	2.5	2.5	1.25	0.3125	1.25	12.6561
FMO PE	1.25		0.3125	2.9689	2.5	2.5	1.25	0.3125	1.25	12.6561
FMO PE/Daz 594	1.25	1.25		2.9689	2.5	2.5	1.25	0.3125	1.25	11.7186
FMO PE/Cy5	1.25	1.25	0.3125		2.5	2.5	1.25	0.3125	1.25	14.375
FMO PE/Cy7	1.25	1.25	0.3125	2.9689		2.5	1.25	0.3125	1.25	13.9061
FMO BV421	1.25	1.25	0.3125	2.9689	2.5		1.25	0.3125	1.25	13.9061
FMO BV605	1.25	1.25	0.3125	2.9689	2.5	2.5		0.3125	1.25	12.6561
FMO APC	1.25	1.25	0.3125	2.9689	2.5	2.5	1.25		1.25	11.7186
FMO BV785	1.25	1.25	0.3125	2.9689	2.5	2.5	1.25	0.3125		12.6561
