# Supplementary material for: Protocol for high-quality RNA sequencing, cell surface protein analysis, and genotyping in single cells using TARGET-seq+
Source: STAR Protoc. 2025 May 21;6(2):103832. doi: 10.1016/j.xpro.2025.103832 (PMC12149610; doi:10.1016/j.xpro.2025.103832)
Supplement: Table S4. Library pooling templates, related to Part 5 and 6 [file mmc4.xlsx]

## Sheet: Table S3
Table S4, related to Part 5 and 6. Templates for pooling single-cell cDNA and genotyping libraries from different plates

## Sheet: cDNA library pooling
Steps for pooling tagmented cDNA libraries from different plates: (template adapted from Turkalj et al., 2023, STAR Protocols)
1) Estimate ng/µL with Qubit and average library size with Bioanalyzer
2) Input ng/µL for each plate in the green column and average library size for each plate in the blue column (Table 1)
3) Estimate the pooling ratio for each library by dividing 1 by the number of libraries
4) This estimates the number in the yellow column, which corresponds to the volume (µL) to pool per plate.
5) Add the required amount of nuclease-free water. This should result in a ~5 nM pool.
6) Estimate the pool again with Qubit and Bioanalyzer.
7) Input the ng/µl and average size values in the orange boxes in Table 2. The red box will estimate the pooled library concentration
8) Dilute the final library with nuclease-free water to reach ~4.2 nM
Pool of	5	samples
Pool Conc	5	nM
Desired Conc	4.2	nm
Table 1: Prior to pooling (Note: you can add as many rows as there are plates to pool. Note that each plate should have a unique plate barcode (either i7+i5 or i7 only))
	Sample Conc	Fragment size						Total = 50fmol	µl for
Plate ID	ng/µl	(Bioanalyzer)	MW	1 bp MW	nM	fmol/µl	Pooling ratio	fmol each sample	fmol needed	x10	Can increase this if the volumes are too low to pipette accurately
Plate 1	10.5	580	352524	607.8	29.7852	29.7852	0.2	10	0.335737	3.35737
Plate 1	9.8	560	340368	607.8	28.7924	28.7924	0.2	10	0.347314	3.47314
Plate 1	14.3	576	350093	607.8	40.8463	40.8463	0.2	10	0.24482	2.4482
Plate 1	13.2	534	324565	607.8	40.6698	40.6698	0.2	10	0.245883	2.45883
Plate 1	11.9	566	344015	607.8	34.5915	34.5915	0.2	10	0.289088	2.89088
	Mean size	563.2					1	Water =	8.53716	85.3716
								Total =	10	100
								Total library (fmol)	50	500
Table 2: After pooling, to adjust final concentration to ~4.2 nM
		Sample Conc	Dilution	Diluted conc	Fragment size
Plate ID		ng/µl		ng/µl	DNA1000	MW	1 bp MW	nM	Dilute by
Pool_05_to_09			1	0		0	607.8	#DIV/0!	#DIV/0!
Note: we aim for ~4.2 nM instead of 4 nM given that, in our experience, the amount of library that can be sequenced is usually overestimated by the combined Qubit and capillary electrophoresis readout.
If using a more exact method to estimate library concentration (for example, with a KAPA Library Quantification Kit), then we would advise to aim for precisely 4 nM.

## Sheet: Genotyping library pooling
Steps for pooling single-cell genotyping libraries from different plates and mixes (template adapted from Turkalj et al., 2023, STAR Protocols)
1) Estimate ng/µL with Qubit and average library size with Tapestation d1000
2) Input ng/µL for each plate in the green column, average library size for each plate in the orange column (Table 1), and total number of genotyping amplicons per plate (number of loci per genotyping plate * number of cells in the plate) in the yellow column
3) This will be used to estimate the number in the purple column, which corresponds to the volume (µL) to pool per plate.
4) Bead-purify the pool as described in Part 6.
5) Estimate the final pool with Qubit and Bioanalyzer
6) Input the ng/µl and average size values in the blue boxes in Table 2. This will estimate ~library concentration in nM
7) Dilute the final library with nuclease-free water to reach ~4.2 nM, as calculated in the red boxes
Note: You can pool different plates as long as they contain amplicons to be sequenced with the same sequencing configuration (i.e. number of cycles)
Note: In this example, the gDNA mix contains 4 genotyping gDNA amplicons per cell and the cDNA mix contains 3 genotyping cDNA amplicons per cell)
Table 1: Prior to pooling (Note: you can add as many rows as there are plates to pool. Note that each plate should have a unique plate barcode inserted during PCR1)
	Sample Conc	Dilution	Diluted conc	Fragment size							Total = 40fmol	µl for
Genotyping plate ID	ng/µl		ng/µl	DNA1000	MW	1 bp MW	nM	fmol/µl	Amplicons	Pooling ratio	fmol each sample	fmol needed	x200	Can increase this number if the volumes are too low to pipette accurately
S1PL1+2 gDNA mix	78	1	78	369	224278	607.8	347.782	347.782	1536	0.114286	4.57143	0.0131445	2.6289
S1PL1+2 cDNA mix	43	1	43	460	279588	607.8	153.798	153.798	1152	0.0857143	3.42857	0.0222927	4.45855
S1PL3+4 gDNA mix	86	1	86	359	218200	607.8	394.133	394.133	1536	0.114286	4.57143	0.0115987	2.31974
S1PL3+4 cDNA mix	35.4	1	35.4	417	253453	607.8	139.671	139.671	1152	0.0857143	3.42857	0.0245475	4.90949
S1PL5+6 gDNA mix	75	1	75	361	219416	607.8	341.817	341.817	1536	0.114286	4.57143	0.0133739	2.67478
S1PL5+6 cDNA mix	38	1	38	453	275333	607.8	138.014	138.014	1152	0.0857143	3.42857	0.0248421	4.96842
S1PL7+8 gDNA mix	88	1	88	362	220024	607.8	399.957	399.957	1536	0.114286	4.57143	0.0114298	2.28596
S1PL7+8 cDNA mix	31.2	1	31.2	405	246159	607.8	126.747	126.747	1152	0.0857143	3.42857	0.0270504	5.41009
S1PL9+10 gDNA mix	77	1	77	355	215769	607.8	356.863	356.863	1536	0.114286	4.57143	0.01281	2.56201
S1PL9+10 cDNA mix	30	1	30	355	216124	608.8	138.809	138.809	1152	0.0857143	3.42857	0.0246999	4.93998
									13440	1	Total =	#DIV/0!	37.1579	Bead purify with the appropriate volume of beads
Note: In our experience, cDNA mixes often yield lower and less consistent concentrations
Table 2: After pooling, to adjust final concentration to 4 nM
	Sample Conc	Dilution	Diluted conc	Fragment size							Total = 40fmol	µl for
Pool ID	ng/µl		ng/µl	DNA1000	MW	1 bp MW	nM	fmol/µl	Amplicons	Pooling ratio	fmol each sample	fmol needed	x20
Pool S3 genotyping		1	0		0	607.8	#DIV/0!	#DIV/0!	13440	1	42	#DIV/0!	#DIV/0!
									13440	1	Water =	#DIV/0!	#DIV/0!
											Total =	#DIV/0!	#DIV/0!
											Total library (fmol)	#DIV/0!	#DIV/0!
