# Supplementary material for: Protocol for high-quality RNA sequencing, cell surface protein analysis, and genotyping in single cells using TARGET-seq+
Source: STAR Protoc. 2025 May 21;6(2):103832. doi: 10.1016/j.xpro.2025.103832 (PMC12149610; doi:10.1016/j.xpro.2025.103832)
Supplement: Table S5. Template for design of barcoded nested genotyping primers, related to Part 6 [file mmc5.xlsx]

## Sheet: S5
Table S5 related to Part 6. Design of barcoded nested genotyping primers used in PCR1. The barcoding strategy was designed by Rodriguez-Meira et al., 2020, STAR Protocols. Table adapted from Turkalj et al., 2023, STAR Protocols.
An example of barcoded nested genotyping PCR1 primers for an FLT3-TKD locus. Primers for 4 plates were designed.
Use this template to design all barcoded nested genotyping PCR1 primers. To pool more plates, use additional barcodes (below).
The plate barcode is given by the combination of the forward and reverse barcodes. Hence, you can use BC01+BC14 and BC14+BC01 on the same run.
You can also re-use barcodes in different combinations. Hence, you can use BC01+BC14, BC01+BC15, etc.
Forward
PCR1_FP_Name	Target_specific_FP_Sequence	CS1 adaptor	Barcode name	Forward barcode (plate identifier)	FP_full_sequence	PCR1_FP_Full_Name
gFLT3_20_PCR1_F1	ACCTCCTACTGAAGTTGAGTCT	ACACTGACGACATGGTTCTACA	BC13	GGATTC	ACACTGACGACATGGTTCTACAGGATTCACCTCCTACTGAAGTTGAGTCT	gFLT3_20_PCR1_F1_BC13
gFLT3_20_PCR1_F1	ACCTCCTACTGAAGTTGAGTCT	ACACTGACGACATGGTTCTACA	BC14	AAGACC	ACACTGACGACATGGTTCTACAAAGACCACCTCCTACTGAAGTTGAGTCT	gFLT3_20_PCR1_F1_BC14
gFLT3_20_PCR1_F1	ACCTCCTACTGAAGTTGAGTCT	ACACTGACGACATGGTTCTACA	BC15	CCAGTT	ACACTGACGACATGGTTCTACACCAGTTACCTCCTACTGAAGTTGAGTCT	gFLT3_20_PCR1_F1_BC15
gFLT3_20_PCR1_F1	ACCTCCTACTGAAGTTGAGTCT	ACACTGACGACATGGTTCTACA	BC16	TGGCAA	ACACTGACGACATGGTTCTACATGGCAAACCTCCTACTGAAGTTGAGTCT	gFLT3_20_PCR1_F1_BC16
Reverse
PCR1_RP_Name	Target_specific_RP_Sequence	CS2 adaptor	Barcode name	Reverse barcode (plate identifier)	RP_full_sequence	PCR1_FP_Full_Name
gFLT3_20_PCR1_R1	ACGACACAACACAAAATAGCCG	TACGGTAGCAGAGACTTGGTCT	BC26	ATGCAG	TACGGTAGCAGAGACTTGGTCTATGCAGACGACACAACACAAAATAGCCG	gFLT3_20_PCR1_R1_BC26
gFLT3_20_PCR1_R1	ACGACACAACACAAAATAGCCG	TACGGTAGCAGAGACTTGGTCT	BC02	CCTCAA	TACGGTAGCAGAGACTTGGTCTCCTCAAACGACACAACACAAAATAGCCG	gFLT3_20_PCR1_R1_BC02
gFLT3_20_PCR1_R1	ACGACACAACACAAAATAGCCG	TACGGTAGCAGAGACTTGGTCT	BC03	TGACTG	TACGGTAGCAGAGACTTGGTCTTGACTGACGACACAACACAAAATAGCCG	gFLT3_20_PCR1_R1_BC03
gFLT3_20_PCR1_R1	ACGACACAACACAAAATAGCCG	TACGGTAGCAGAGACTTGGTCT	BC04	GTTGGA	TACGGTAGCAGAGACTTGGTCTGTTGGAACGACACAACACAAAATAGCCG	gFLT3_20_PCR1_R1_BC04
All designed barcodes (all can be used both for forward and reverse primers)
BC01	AACTCG
BC02	CCTCAA
BC03	TGACTG
BC04	GTTGGA
BC05	CAATCC
BC06	AGTACG
BC07	AGGTGT
BC08	TCACAC
BC09	CACGAA
BC10	TAGAGG
BC11	GTCCAA
BC12	ACATGG
BC13	GGATTC
BC14	AAGACC
BC15	CCAGTT
BC16	TGGCAA
BC17	GAACAG
BC18	ACTTCC
BC19	TCCTTG
BC20	CGATAG
BC21	TTCGGT
BC22	CGTCTT
BC23	GCGTAA
BC24	TTAGCC
BC25	CTGTGA
BC26	ATGCAG
