# Supplementary material for: Protocol for high-quality RNA sequencing, cell surface protein analysis, and genotyping in single cells using TARGET-seq+
Source: STAR Protoc. 2025 May 21;6(2):103832. doi: 10.1016/j.xpro.2025.103832 (PMC12149610; doi:10.1016/j.xpro.2025.103832)
Supplement: Table S6. Template for genotyping PCR1 planning, related to Part 6 [file mmc6.xlsx]

## Sheet: S6
Table S6 related to Part 6. PCR1 planning. Adapted from Turkalj et al., 2023, STAR Protocols
Example plan for genotyping PCR1
In our example, we start from 5 genotyping stock plates and amplify 4 loci per cell in two separate reactions, one for gDNA and one for cDNA amplicons
Note that one of the loci is amplified only from gDNA and not from cDNA (testing revealed poor cDNA genotyping of the locus)
Note that mixes for each original genotyping stock plate have primers with different barcodes.
While preparing PCR1 plates, take great care not to cross-contaminate plates with plate barcodes!
Steps (for detailed instructions refer to Part 6):
1) Prepare primer mixes (10 in total in this example) by mixing primers and nuclease free water.
2) Prepare PCR mixes for each plate by combining the primer mix with enzyme.
3) Dispense PCR mixes into genotyping PCR1 plates.
4) Add 1.5 µL of pre-amplified product from genotyping stocks into genotyping PCR1 plates.						2 reactions per cell, one with 4 amplicons (gDNA mix) and one with 3 amplicons (cDNA mix)
5) Run the PCR program (Part 6).
							Table of barcoded primers in each genotyping PCR1 plate
							Genotyping PCR1 plate	PCR1_FP_Full_Name	PCR1_RP_Full_Name
		gDNA mix - prepare 5 of those					S1PL1+2_gDNA mix	CR_N_gmSRSF2_1_F2_BC19	CR_N_gSRSF2_1_R1_BC07
		Genotyping PCR1 Primer Mix 1	1 cell (µL)	440				CR_N_gmRUNX1_8_F1_BC19	CR_N_gmRUNX1_8_R1_BC07
		CR_N_gmSRSF2_1_F2 100 uM	0.0195	8.58				CR_N_gTET2_11_F1_BC19	CR_N_gmTET2_11_R1_BC07
		CR_N_gmRUNX1_8_F1 100 uM	0.0195	8.58				gASXL1_13_PCR1_F3_BC19	gcASXL1_13_PCR1_R1_BC07
		CR_N_gTET2_11_F1 100 uM	0.0195	8.58			S1PL1+2_cDNA mix	mASXL1_13_PCR1_F3_BC19	gcASXL1_13_PCR1_R1_BC07
		gASXL1_13_PCR1_F3 100 uM	0.0195	8.58				CR_mRUNX1_8_F1_BC19	CR_N_gmRUNX1_8_R1_BC07
		CR_N_gSRSF2_1_R1 100 uM	0.0195	8.58				mIDH1_4_nested_fw1_BC19	mIDH1_4_nested_rev1_BC07
		CR_N_gmRUNX1_8_R1 100 uM	0.0195	8.58			S1PL3+4_gDNA mix	CR_N_gmSRSF2_1_F2_BC20	CR_N_gSRSF2_1_R1_BC08
		CR_N_gmTET2_11_R1 100 uM	0.0195	8.58				CR_N_gmRUNX1_8_F1_BC20	CR_N_gmRUNX1_8_R1_BC08
		gcASXL1_13_PCR1_R1 100 uM	0.0195	8.58				CR_N_gTET2_11_F1_BC20	CR_N_gmTET2_11_R1_BC08
		RT-PCR Grade Water	1.594	701.36				gASXL1_13_PCR1_F3_BC20	gcASXL1_13_PCR1_R1_BC08
		TOTAL	1.75	770			S1PL3+4_cDNA mix	mASXL1_13_PCR1_F3_BC20	gcASXL1_13_PCR1_R1_BC08
								CR_mRUNX1_8_F1_BC20	CR_N_gmRUNX1_8_R1_BC08
		cDNA mix - prepare 5 of those						mIDH1_4_nested_fw1_BC20	mIDH1_4_nested_rev1_BC08
		Genotyping PCR1 Primer Mix 2	1 cell (µL)	440			S1PL5+6_gDNA mix	CR_N_gmSRSF2_1_F2_BC21	CR_N_gSRSF2_1_R1_BC09
		mASXL1_13_PCR1_F3 100 uM	0.0195	8.58				CR_N_gmRUNX1_8_F1_BC21	CR_N_gmRUNX1_8_R1_BC09
		CR_mRUNX1_8_F1 100 uM	0.0195	8.58				CR_N_gTET2_11_F1_BC21	CR_N_gmTET2_11_R1_BC09
		mIDH1_4_nested_fw1 100 uM	0.0195	8.58				gASXL1_13_PCR1_F3_BC21	gcASXL1_13_PCR1_R1_BC09
		gcASXL1_13_PCR1_R1 100 uM	0.0195	8.58			S1PL5+6_cDNA mix	mASXL1_13_PCR1_F3_BC21	gcASXL1_13_PCR1_R1_BC09
		CR_N_gmRUNX1_8_R1 100 uM	0.0195	8.58				CR_mRUNX1_8_F1_BC21	CR_N_gmRUNX1_8_R1_BC09
		mIDH1_4_nested_rev1 100 uM	0.0195	8.58				mIDH1_4_nested_fw1_BC21	mIDH1_4_nested_rev1_BC09
		RT-PCR Grade Water	1.633	718.52			S1PL7+8_gDNA mix	CR_N_gmSRSF2_1_F2_BC22	CR_N_gSRSF2_1_R1_BC10
		TOTAL	1.75	770				CR_N_gmRUNX1_8_F1_BC22	CR_N_gmRUNX1_8_R1_BC10
								CR_N_gTET2_11_F1_BC22	CR_N_gmTET2_11_R1_BC10
								gASXL1_13_PCR1_F3_BC22	gcASXL1_13_PCR1_R1_BC10
		PCR MIX (one per PCR1 plate)					S1PL7+8_cDNA mix	mASXL1_13_PCR1_F3_BC22	gcASXL1_13_PCR1_R1_BC10
		10 in total		1 plate				CR_mRUNX1_8_F1_BC22	CR_N_gmRUNX1_8_R1_BC10
		Genotyping PCR1 PCR Mix	1 cell (µL)	400				mIDH1_4_nested_fw1_BC22	mIDH1_4_nested_rev1_BC10
		KAPA 2G Robust HS Ready Mix	3.25	1300			S1PL9+10_gDNA mix	CR_N_gmSRSF2_1_F2_BC23	CR_N_gSRSF2_1_R1_BC11
		Primer Mix	1.75	700				CR_N_gmRUNX1_8_F1_BC23	CR_N_gmRUNX1_8_R1_BC11
		TOTAL	5	2000				CR_N_gTET2_11_F1_BC23	CR_N_gmTET2_11_R1_BC11
		Pre-amplified genotyping fragments (genotyping stock plate)	1.5					gASXL1_13_PCR1_F3_BC23	gcASXL1_13_PCR1_R1_BC11
		TOTAL	6.5				S1PL9+10_cDNA mix	mASXL1_13_PCR1_F3_BC23	gcASXL1_13_PCR1_R1_BC11
								CR_mRUNX1_8_F1_BC23	CR_N_gmRUNX1_8_R1_BC11
								mIDH1_4_nested_fw1_BC23	mIDH1_4_nested_rev1_BC11
